# Supplementary material for: TgTKL1 Is a Unique Plant-Like Nuclear Kinase That Plays an Essential Role in Acute Toxoplasmosis
Source: mBio. 2018 Mar 20;9(2):e00301-18. doi: 10.1128/mBio.00301-18 (PMC5874906; doi:10.1128/mBio.00301-18)
Supplement: DATA SET S1 [file mbo002183796sd1.xlsx]

## Sheet: limma no lfc cutoff FDR 0.01
[Product Description]	GeneID	Chr	Start	End	Strand	Length	logFC	AveExpr	t	P.Value	adj.P.Val	B	HA.rep1.bam	HA.rep2.bam	HA.rep3.bam	KO.rep1.bam	KO.rep2.bam	KO.rep3.bam
Tyrosine kinase-like (TKL) protein	TGGT1_301270	TGGT1_chrIV	2241797	2257616	+	15820	-9.17972	3.79222	-34.4135	2.19267e-12	3.09157e-09	17.0742	8.41521	8.34673	8.38468	-0.360726	-1.46641	-0.566162
hypothetical protein	TGGT1_320740	TGGT1_chrIV	49028	51614	+	2587	-8.3087	1.61591	-24.0027	1.02335e-10	2.87329e-08	14.4839	5.97079	5.7227	5.62115	-3.41962	-1.70742	-2.49216
Toxoplasma gondii family C protein	TGGT1_300990	TGGT1_chrIV	2137567	2140604	-	3038	-7.72804	0.166588	-17.2764	3.27623e-09	4.26426e-07	11.5686	3.96836	3.86964	4.24016	-3.41962	-5.16685	-2.49216
hypothetical protein	TGGT1_307270	TGGT1_chrXI	20442	20937	-	496	-6.75889	1.14597	-20.8016	4.65699e-10	8.64007e-08	13.2412	4.32298	4.44115	4.79803	-2.19723	-2.84492	-1.64416
Toxoplasma gondii family C protein	TGGT1_307260	TGGT1_chrXI	22272	24083	-	1812	-6.61298	2.26112	-20.7603	4.75575e-10	8.64007e-08	13.2605	5.25948	5.65438	5.7831	-1.30414	-0.91892	-0.907199
hypothetical protein	TGGT1_305890	TGGT1_chrIX	5429406	5438211	-	8806	-6.41055	2.81718	-26.0636	4.26352e-11	1.66911e-08	15.1421	6.10069	5.9896	5.97782	-0.48102	0.0426056	-0.726626
MORN repeat-containing protein	TGGT1_223060	TGGT1_chrII	1372040	1399949	+	27910	-5.9111	5.43582	-33.4173	3.00299e-12	3.09157e-09	18.2732	8.45335	8.41025	8.27778	2.43005	2.16407	2.8794
PT repeat protein	TGGT1_410730	TGGT1_chrIX	5423454	5429305	-	5852	-5.82271	1.88043	-19.5913	8.76075e-10	1.42408e-07	12.7304	5.07005	4.6341	4.67406	-1.09769	-0.643286	-1.35466
Tubulin-tyrosine ligase family protein	TGGT1_278930	TGGT1_chrXII	5665932	5671763	+	5832	-5.58667	4.55441	-28.2024	1.84017e-11	8.16937e-09	16.549	7.21543	7.36125	7.46329	1.37046	1.90997	2.00609
hypothetical protein	TGGT1_284310	AAQM03000232	1614	2258	-	645	-5.56313	3.445	-17.3441	3.14497e-09	4.22315e-07	11.7489	6.35867	6.10113	6.28602	0.723339	1.49136	-0.290527
hypothetical protein	TGGT1_242760	TGGT1_chrVI	2154540	2159822	-	5283	-5.55867	3.73093	-24.4579	8.38265e-11	2.58898e-08	15.0066	6.3771	6.51947	6.62159	0.550007	1.02298	1.29444
hypothetical protein	TGGT1_410090	AAQM03000233	1403	2583	-	1181	-5.0975	3.18344	-21.5774	3.16312e-10	6.8813e-08	13.7722	5.86505	5.64801	5.70856	0.421683	1.06197	0.395364
hypothetical protein	TGGT1_277930	TGGT1_chrXII	6320066	6341449	-	21384	-5.06104	6.3655	-40.5244	3.80107e-13	2.34792e-09	20.3621	8.96927	8.86449	8.85219	4.01501	3.72494	3.76711
hypothetical protein	TGGT1_281460	TGGT1_chrVIIa	4038612	4040489	-	1878	-5.05368	3.70298	-21.1516	3.90484e-10	8.04007e-08	13.7383	6.0154	6.3674	6.30264	0.776778	1.34095	1.41473
sushi domain (scr repeat) domain-containing protein	TGGT1_211270	TGGT1_chrIV	1791063	1808221	-	17159	-5.03596	6.76265	-36.9143	1.03411e-12	3.09157e-09	19.5735	9.45487	9.26152	9.13403	4.36392	4.32701	4.03453
hypothetical protein	TGGT1_253300	TGGT1_chrIII	821640	823917	+	2278	-4.73723	2.31404	-14.5665	1.92741e-08	1.50704e-06	9.98432	4.71566	4.76553	4.57172	-0.0503854	-0.91892	0.800621
hypothetical protein	TGGT1_410990	AAQM03000393	899	1255	-	357	-4.40289	1.32525	-14.3074	2.31907e-08	1.74694e-06	9.7877	3.52384	3.4485	3.60248	-1.09769	-1.46641	-0.0592016
hypothetical protein	TGGT1_293840	TGGT1_chrIa	579219	588365	-	9147	-4.38081	6.84765	-34.2996	2.27193e-12	3.09157e-09	18.9314	9.14125	8.90671	9.05481	4.68367	4.46069	4.83876
melibiase subfamily protein	TGGT1_309930	TGGT1_chrXI	871310	877489	-	6180	-4.36131	5.5	-21.5344	3.23066e-10	6.8813e-08	14.1277	7.41892	7.88033	7.74327	2.84717	3.57124	3.53906
SAG-related sequence SRS16B	TGGT1_320190	TGGT1_chrIV	385455	386651	-	1197	-4.2992	2.76486	-16.7348	4.56859e-09	5.22596e-07	11.385	4.85544	5.10966	4.78547	0.124701	0.85552	0.858336
rhoptry kinase family protein ROP39	TGGT1_262050	TGGT1_chrVIIb	1382528	1384294	+	1767	-4.27048	7.34871	-25.5729	5.21916e-11	1.79104e-08	15.9442	9.49832	9.50051	9.46508	5.5719	5.23936	4.81709
kinesin motor domain-containing protein	TGGT1_207665	TGGT1_chrIb	208618	221655	+	13038	-4.22606	2.96393	-16.938	4.02805e-09	4.87868e-07	11.5355	5.1721	5.05289	5.00177	0.204872	1.09994	1.252
gamma-glutamyl hydrolase	TGGT1_243350	TGGT1_chrVI	2488943	2493620	+	4678	-4.21318	5.86518	-33.6686	2.77161e-12	3.09157e-09	18.6801	7.98548	7.91746	8.00397	3.57662	3.73703	3.97055
KRUF family protein	TGGT1_292375	TGGT1_chrIX	4523293	4527953	+	4661	-4.1688	2.67987	-13.2949	4.9256e-08	3.49718e-06	9.12721	4.85895	4.8457	4.54961	0.0398124	0.259417	1.52576
1,3-beta-glucan synthase component protein	TGGT1_278110	TGGT1_chrXII	6197420	6216781	-	19362	-3.98444	5.51589	-19.4383	9.51429e-10	1.50692e-07	13.0425	7.12089	7.69643	7.70252	3.76029	3.32099	3.49425
hypothetical protein	TGGT1_243635	TGGT1_chrVI	2675496	2686843	-	11348	-3.82321	6.66019	-30.7444	7.32392e-12	5.65498e-09	17.8566	8.7656	8.58698	8.35763	4.71823	4.77126	4.76145
hypothetical protein	TGGT1_294400	TGGT1_chrIa	864813	877679	-	12867	-3.81828	6.09623	-29.7094	1.05586e-11	6.52204e-09	17.488	8.10752	8.04503	7.84965	4.3196	3.99554	4.26005
hypothetical protein	TGGT1_293780	TGGT1_chrIa	543207	544127	+	921	-3.67759	4.09786	-8.40363	4.61377e-06	0.000179241	4.35363	5.11174	6.39431	6.28713	1.89024	2.31697	2.58679
hypothetical protein	TGGT1_217420	TGGT1_chrXII	1764973	1769703	-	4731	-3.54202	2.99392	-15.7066	8.83695e-09	8.59882e-07	10.8183	4.69622	4.90035	4.67065	1.22424	0.810432	1.66164
HECT-domain (ubiquitin-transferase) domain-containing protein	TGGT1_270580	TGGT1_chrVIII	5164982	5174817	+	9836	-3.49717	7.53953	-30.8927	6.95685e-12	5.65498e-09	17.9241	9.38327	9.36247	9.11015	5.76608	5.70737	5.90786
hypothetical protein	TGGT1_462961	TGGT1_chrVIII	5146560	5164146	+	17587	-3.46949	6.94295	-19.8857	7.4873e-10	1.2847e-07	13.2388	8.90932	8.89912	8.20655	5.26338	5.09407	5.28526
KRUF family protein	TGGT1_252070	TGGT1_chrIII	346187	350038	-	3852	-3.46538	4.31871	-20.8748	4.4876e-10	8.64007e-08	13.7823	6.09773	5.91724	6.15424	2.44663	2.87207	2.42432
DHHC zinc finger domain-containing protein	TGGT1_301370	TGGT1_chrIV	2304597	2305949	-	1353	-3.44727	2.48237	-14.7321	1.71521e-08	1.37596e-06	10.1457	4.36791	4.04806	4.22164	0.723339	1.06197	0.471313
3'5'-cyclic nucleotide phosphodiesterase domain-containing protein	TGGT1_226755	TGGT1_chrX	1280069	1293657	-	13589	-3.38941	5.0185	-19.7009	8.26071e-10	1.37909e-07	13.1901	6.98888	6.66336	6.49522	3.24808	3.43678	3.27867
putative NAD(P) transhydrogenase subunit beta	TGGT1_301210	TGGT1_chrIV	2195759	2200805	+	5047	-3.3793	3.9029	-11.0946	3.07085e-07	1.66392e-05	7.20228	5.1176	5.87783	5.77518	1.62477	2.46978	2.55223
subtilisin SUB4	TGGT1_204360	TGGT1_chrVIIa	1751612	1758824	+	7213	-3.35099	5.51809	-24.173	9.49344e-11	2.79243e-08	15.3463	7.12089	7.24639	7.2008	3.56147	3.83597	4.14301
hypothetical protein	TGGT1_235500	TGGT1_chrX	4806011	4808858	-	2848	-3.32472	5.60479	-21.8296	2.79734e-10	6.39969e-08	14.2683	7.25185	7.44942	7.10803	3.67138	4.19729	3.95078
MaoC family domain-containing protein	TGGT1_229140	TGGT1_chrVIII	43288	48332	-	5045	-3.32406	5.99255	-30.3186	8.50067e-12	5.83429e-09	17.7089	7.64008	7.55823	7.77061	4.30603	4.37812	4.30225
hypothetical protein	TGGT1_409260	TGGT1_chrVIIa	3455880	3456825	+	946	-3.18364	4.43276	-20.7971	4.66777e-10	8.64007e-08	13.7548	5.95778	5.91547	6.18684	2.74361	2.79315	2.99969
Toxoplasma gondii family B protein	TGGT1_244920	TGGT1_chrVI	3519367	3520185	+	819	-3.09928	1.8595	-9.45537	1.48674e-06	6.65477e-05	5.75886	3.38502	3.45825	3.36147	-0.612264	0.447862	1.11665
hypothetical protein	TGGT1_240580	TGGT1_chrVI	1300182	1301475	-	1294	-3.08451	2.55308	-12.3815	1.01686e-07	6.75389e-06	8.41729	3.90879	4.32341	4.06418	0.550007	1.30889	1.16319
MORN repeat-containing protein	TGGT1_235515	TGGT1_chrX	4810574	4820116	-	9543	-3.07778	4.72295	-17.6585	2.60626e-09	3.74392e-07	12.0337	6.0693	6.36092	6.362	2.82197	3.46615	3.25737
GCC2 and GCC3 domain-containing protein	TGGT1_207875	TGGT1_chrIb	386384	398242	+	11859	-3.0623	3.60822	-15.556	9.76583e-09	9.28055e-07	10.7376	5.23813	4.90749	5.28211	2.15529	2.251	1.81527
KRUF family protein	TGGT1_411050	TGGT1_chrIII	351322	355524	-	4203	-2.93577	6.0954	-29.1221	1.3067e-11	6.94427e-09	17.3095	7.58565	7.52904	7.56875	4.61197	4.54224	4.73473
SAG-related sequence SRS35B	TGGT1_280580	TGGT1_chrVIIa	270183	270725	-	543	-2.90857	2.56787	-8.11714	6.40009e-06	0.000236727	4.19637	3.41387	4.11121	4.52716	1.14517	1.24254	0.967271
rhoptry protein ROP15	TGGT1_211290	TGGT1_chrIV	1780392	1782862	-	2471	-2.86234	6.92721	-25.5925	5.17668e-11	1.79104e-08	15.9518	8.31041	8.24234	8.52869	5.62021	5.44325	5.41833
ABC transporter transmembrane region domain-containing protein	TGGT1_239020	TGGT1_chrVI	391915	415649	-	23735	-2.85977	7.1866	-29.0352	1.34906e-11	6.94427e-09	17.2887	8.66443	8.5612	8.62236	5.65987	5.76315	5.84858
RNA-dependent RNA polymerase RDP	TGGT1_217182	TGGT1_chrXI	5581444	5605950	-	24507	-2.83218	6.18319	-23.389	1.34698e-10	3.61752e-08	14.9912	7.52081	7.73703	7.54566	4.59719	4.96372	4.73473
hypothetical protein	TGGT1_241710	AAQM03000172	562	2380	-	1819	-2.79566	2.30705	-13.0714	5.85708e-08	4.04756e-06	8.9603	3.65854	3.70745	3.72592	0.972698	0.614512	1.16319
hypothetical protein	TGGT1_314310	TGGT1_chrXI	3956354	3958899	-	2546	-2.78553	7.73808	-19.2901	1.03116e-09	1.59237e-07	12.8923	8.95154	9.25542	9.19228	6.40322	6.56744	6.05859
MoeA N-terminal region (domain I and II) domain-containing protein	TGGT1_293480	TGGT1_chrIa	337858	341625	-	3768	-2.76368	7.75547	-26.0295	4.32341e-11	1.66911e-08	16.1325	9.25841	9.20275	8.94687	6.37209	6.39873	6.35396
hypothetical protein	TGGT1_280400	TGGT1_chrVIIa	425141	443031	+	17891	-2.72542	6.57593	-28.1861	1.85156e-11	8.16937e-09	16.9764	8.01167	7.90236	7.90512	5.22063	5.27713	5.13865
hypothetical protein	TGGT1_224680	TGGT1_chrX	2786738	2789912	-	3175	-2.65731	3.92774	-12.277	1.10811e-07	7.20504e-06	8.23037	4.90371	5.35376	5.51865	2.54231	2.8047	2.4433
SAG-related sequence SRS19F	TGGT1_301180	TGGT1_chrIV	2185215	2186390	-	1176	-2.6069	2.85387	-9.36869	1.6259e-06	7.22529e-05	5.56841	3.71373	4.34459	4.39699	1.14517	1.67864	1.84412
hypothetical protein	TGGT1_286928	TGGT1_chrV	1485163	1486032	+	870	-2.60214	3.51073	-14.9133	1.51171e-08	1.27312e-06	10.2983	4.73865	4.68064	4.99905	2.25281	2.10928	2.28394
myosin G	TGGT1_314780	TGGT1_chrXI	4226752	4246422	-	19671	-2.60076	5.83832	-20.4388	5.60713e-10	9.89577e-08	13.5414	7.24182	7.14894	7.01628	4.31509	4.53878	4.76899
SAG-related sequence SRS44	TGGT1_264660	TGGT1_chrIX	1955976	1963333	+	7358	-2.59744	7.10938	-8.13666	6.25729e-06	0.000232839	3.6409	7.6945	8.90849	8.61462	5.14135	6.00745	6.28985
hypothetical protein	TGGT1_278580	TGGT1_chrXII	5928273	5932052	-	3780	-2.58942	4.41323	-18.5753	1.53325e-09	2.30997e-07	12.5747	5.6972	5.59818	5.81435	3.02332	3.05715	3.2892
hypothetical protein	TGGT1_297647	TGGT1_chrII	1863823	1864841	-	1019	-2.57205	2.7223	-11.6478	1.88512e-07	1.08826e-05	7.78675	3.77432	4.07998	4.15485	1.73689	1.173	1.41473
hypothetical protein	TGGT1_210235	TGGT1_chrIX	4736074	4741166	+	5093	-2.56642	5.06074	-15.6993	8.87965e-09	8.59882e-07	10.7355	6.15298	6.44911	6.42914	3.40056	3.97526	3.9574
zinc finger (CCCH type) motif-containing protein	TGGT1_226310	TGGT1_chrX	1634185	1638075	-	3891	-2.55869	3.30827	-14.7446	1.70026e-08	1.37596e-06	10.1857	4.41625	4.69308	4.65347	2.09345	2.01306	1.98033
hypothetical protein	TGGT1_210245	TGGT1_chrIX	4724974	4735706	+	10733	-2.52538	6.45916	-14.8918	1.53444e-08	1.27312e-06	10.0555	7.56703	7.78236	7.81686	4.72843	5.43956	5.42073
SAG-related sequence SRS20A	TGGT1_285870	TGGT1_chrV	2015649	2017548	-	1900	-2.50682	6.07009	-11.7813	1.6806e-07	1.00841e-05	7.53623	7.60975	7.47124	6.88485	5.2374	4.58637	4.63093
Sodium:neurotransmitter symporter family protein	TGGT1_314340	TGGT1_chrXI	3982069	3988411	-	6343	-2.44875	3.96083	-16.8299	4.30623e-09	5.11531e-07	11.5467	5.27791	5.17319	5.11651	2.83462	2.79315	2.56962
hypothetical protein	TGGT1_319992	TGGT1_chrIV	555616	560488	-	4873	-2.44499	2.67434	-10.9283	3.57058e-07	1.86911e-05	7.1395	3.60949	4.12963	3.96186	1.50321	1.5474	1.29444
WD domain, G-beta repeat-containing protein	TGGT1_202280	TGGT1_chrVIIa	3345374	3361640	-	16267	-2.43975	4.33588	-13.8748	3.18034e-08	2.33869e-06	9.47492	5.59381	5.48591	5.57081	2.6749	3.16854	3.5213
patched family protein	TGGT1_285470	TGGT1_chrV	2253054	2263037	-	9984	-2.39382	8.5704	-22.0755	2.48476e-10	5.90321e-08	14.3685	9.82673	9.71211	9.76147	7.45971	7.43516	7.22723
hypothetical protein	TGGT1_312140	TGGT1_chrXI	2411290	2418518	-	7229	-2.3639	7.36691	-16.2763	6.10186e-09	6.49849e-07	11.016	8.44085	8.59914	8.60482	5.84482	6.28694	6.42491
SAG-related sequence SRS51	TGGT1_308840	TGGT1_chrXI	258885	259967	+	1083	-2.33427	8.85796	-17.5044	2.85651e-09	3.92104e-07	11.8569	10.1183	9.94041	10.0161	7.9436	7.59616	7.53326
hypothetical protein	TGGT1_213445	TGGT1_chrV	907192	920674	+	13483	-2.29402	7.79477	-22.1421	2.40681e-10	5.90321e-08	14.3876	8.9587	9.01077	8.85276	6.51751	6.68217	6.74672
hypothetical protein	TGGT1_241610	AAQM03000426	1944	3762	+	1819	-2.28293	5.75713	-15.0587	1.36741e-08	1.18965e-06	10.2105	6.72768	6.91856	7.04357	4.25986	4.72948	4.86363
penicillin amidase	TGGT1_275320	TGGT1_chrX	7057184	7067964	+	10781	-2.26398	6.23073	-17.5239	2.82348e-09	3.92104e-07	11.8369	7.27103	7.47305	7.3372	4.82355	5.14263	5.33693
hypothetical protein	TGGT1_225680	TGGT1_chrX	2034227	2038785	+	4559	-2.26344	5.8246	-11.7491	1.72765e-07	1.01635e-05	7.51713	6.73342	7.04362	7.09282	4.15277	4.99932	4.92569
hypothetical protein	TGGT1_240880	TGGT1_chrVI	1475994	1479783	+	3790	-2.2626	5.29018	-11.795	1.66101e-07	1.00841e-05	7.61897	6.7831	6.38284	6.1096	4.42378	4.09759	3.94413
hypothetical protein	TGGT1_409720	TGGT1_chrX	4885710	4886539	+	830	-2.23368	2.51079	-10.8029	4.00584e-07	2.04497e-05	7.03072	3.44216	3.63195	3.80893	1.43836	1.49136	1.252
hypothetical protein	TGGT1_312860	TGGT1_chrXI	2915389	2922031	+	6643	-2.22881	7.0986	-24.7413	7.41704e-11	2.41132e-08	15.5833	8.24534	8.14988	8.24433	5.99753	5.95404	6.00049
hypothetical protein	TGGT1_410160	AAQM03000243	1739	3007	-	1269	-2.21683	5.90627	-15.4441	1.0525e-08	9.70345e-07	10.4725	6.7877	7.1527	7.10803	4.54038	4.99932	4.84947
hydrolase, alpha/beta fold family protein	TGGT1_230905	TGGT1_chrVIII	1084424	1092044	+	7621	-2.15175	6.01035	-22.3232	2.20793e-10	5.68266e-08	14.4826	7.12089	7.04523	7.09727	4.9098	5.02174	4.86715
hypothetical protein	TGGT1_218910	TGGT1_chrXII	1156424	1162368	-	5945	-2.12708	3.60911	-13.4213	4.47126e-08	3.21151e-06	9.1827	4.70791	4.62547	4.67065	2.34415	2.49849	2.80796
RAP domain-containing protein	TGGT1_285840	TGGT1_chrV	2030043	2033692	+	3650	-2.11958	4.99538	-14.8812	1.5458e-08	1.27312e-06	10.1491	6.21304	6.09802	5.84946	3.80599	3.88028	4.12549
NEK kinase	TGGT1_218400	TGGT1_chrXII	1477960	1488478	-	10519	-2.10212	3.68014	-9.32122	1.70804e-06	7.42995e-05	5.38399	5.13215	4.6341	4.4256	2.51112	2.52664	2.85125
GCC2 and GCC3 domain-containing protein	TGGT1_253930	TGGT1_chrIII	1289915	1331533	+	41619	-2.09335	5.14093	-14.1953	2.51483e-08	1.87158e-06	9.62275	6.22936	6.26976	6.06353	3.74025	4.24042	4.30225
hypothetical protein	TGGT1_244408	TGGT1_chrVI	3161435	3162046	-	612	-2.0845	3.41529	-10.3596	6.07035e-07	2.81929e-05	6.50485	4.26609	4.51306	4.60784	2.07223	2.76979	2.26273
hypothetical protein	TGGT1_241130	TGGT1_chrVI	1596500	1605048	+	8549	-2.0806	4.92743	-16.3481	5.82877e-09	6.31654e-07	11.17	5.92475	6.00132	5.9709	3.65005	3.93381	4.08376
hypothetical protein	TGGT1_293500	TGGT1_chrIa	351991	369617	+	17627	-2.07867	4.65845	-16.5464	5.14071e-09	5.67039e-07	11.3219	5.81545	5.67124	5.60337	3.56147	3.57799	3.72119
hypothetical protein	TGGT1_239795	TGGT1_chrVI	913142	914910	+	1769	-2.06279	6.11931	-15.4696	1.03468e-08	9.68371e-07	10.4712	7.07871	7.08589	7.29297	4.80438	5.324	5.12989
hypothetical protein	TGGT1_217610	TGGT1_chrXII	1892843	1897102	-	4260	-2.05013	8.11683	-18.2073	1.89138e-09	2.78167e-07	12.2566	9.14807	9.11266	9.16451	7.03262	7.28617	6.95699
hypothetical protein	TGGT1_306680	TGGT1_chrIX	6058395	6062401	+	4007	-2.04725	3.86465	-11.2723	2.61952e-07	1.48447e-05	7.32072	4.66054	5.07524	4.91795	2.57285	2.83878	3.12255
hypothetical protein	TGGT1_261650	TGGT1_chrVIIb	1586531	1593870	-	7340	-2.03107	5.33767	-12.0855	1.29933e-07	8.18976e-06	7.8634	6.07984	6.65809	6.31798	4.10133	4.35867	4.51009
hypothetical protein	TGGT1_297643	TGGT1_chrII	1862112	1863585	+	1474	-1.98084	3.07283	-10.8228	3.93306e-07	2.02454e-05	6.99327	3.85369	4.11737	4.20287	2.0507	1.99302	2.21933
hypothetical protein	TGGT1_253770	TGGT1_chrIII	1165263	1165846	+	584	-1.92806	2.91027	-7.84502	8.80412e-06	0.000300459	3.78013	3.54138	3.98202	4.06937	1.53458	1.90997	2.42432
tetratricopeptide repeat-containing protein	TGGT1_214580	TGGT1_chrX	6263938	6273697	-	9760	-1.91648	4.99326	-11.8264	1.61716e-07	1.00392e-05	7.67112	5.75284	6.12886	5.96813	3.68542	4.1483	4.27602
hypothetical protein	TGGT1_244412	TGGT1_chrVI	3162511	3165777	+	3267	-1.91354	6.30145	-15.1531	1.28178e-08	1.13108e-06	10.2302	7.42838	7.25061	7.09854	5.14135	5.53272	5.35709
hypothetical protein	TGGT1_312875	TGGT1_chrXI	2925005	2934249	-	9245	-1.91284	5.5604	-17.2576	3.31366e-09	4.26426e-07	11.7012	6.57424	6.61189	6.36727	4.54424	4.64212	4.62262
hypothetical protein	TGGT1_278205	TGGT1_chrXII	6140376	6167975	-	27600	-1.869	7.69444	-15.2415	1.20686e-08	1.09629e-06	10.29	8.554	8.84303	8.48324	6.63431	6.71923	6.93285
ribosomal RNA large subunit methyltransferase J protein	TGGT1_216610	TGGT1_chrXI	5960546	5966799	-	6254	-1.8656	3.86067	-12.3574	1.03716e-07	6.81548e-06	8.2824	4.87633	4.77726	4.74712	2.92023	3.14149	2.70161
ATPase family associated with various cellular activities (AAA) domain-containing protein	TGGT1_286932	TGGT1_chrV	1434594	1483098	-	48505	-1.86412	5.74194	-16.7411	4.55065e-09	5.22596e-07	11.3546	6.758	6.5921	6.66595	4.64826	4.81186	4.97544
vitamin k epoxide reductase family protein	TGGT1_203720	TGGT1_chrVIIa	2194294	2196890	+	2597	-1.86103	4.54532	-5.1085	0.000359912	0.00726529	-0.434157	4.58644	6.08549	5.76562	3.39202	3.88572	3.5566
protein phosphatase 2C domain-containing protein	TGGT1_276920	TGGT1_chrXII	6754273	6760165	-	5893	-1.83464	5.28825	-10.5814	4.92154e-07	2.37503e-05	6.4469	5.84047	6.35572	6.41799	4.15781	4.49315	4.46436
putative dynein gamma chain, flagellar outer arm	TGGT1_306338B	TGGT1_chrIX	5753458	5781211	-	27754	-1.83313	6.53147	-16.0023	7.28049e-09	7.49526e-07	10.8161	7.33151	7.53711	7.48141	5.45996	5.82113	5.55769
hypothetical protein	TGGT1_277685	TGGT1_chrXII	6488597	6489366	+	770	-1.81313	4.53198	-14.5852	1.90216e-08	1.50637e-06	9.97207	5.45263	5.49778	5.37515	3.74025	3.65014	3.47593
hypothetical protein	TGGT1_220060A	AAQM03000381	335	2051	+	1717	-1.80582	3.99426	-13.0626	5.89737e-08	4.04756e-06	8.85215	5.01775	4.82325	4.85323	3.00104	3.15958	3.11072
hypothetical protein	TGGT1_265030	TGGT1_chrIX	1646247	1647587	-	1341	-1.78316	4.54642	-14.9842	1.43941e-08	1.23489e-06	10.2596	5.37404	5.48829	5.45663	3.70622	3.68802	3.56529
Rab11b	TGGT1_320480	TGGT1_chrIV	260360	262094	+	1735	-1.78294	4.8531	-15.1865	1.25284e-08	1.12156e-06	10.3735	5.65149	5.83545	5.74631	3.85651	4.00057	4.02826
hypothetical protein	TGGT1_203040	TGGT1_chrVIIa	2737414	2740528	+	3115	-1.75128	6.00288	-17.0276	3.81213e-09	4.7434e-07	11.5201	6.91005	6.77482	6.9496	5.00245	5.1874	5.19294
SAG-related sequence SRS17A	TGGT1_319360	TGGT1_chrIV	952267	953955	+	1689	-1.72635	3.74756	-7.38607	1.53587e-05	0.000491557	3.04197	4.23409	4.92165	4.68424	2.44663	3.1863	3.01246
ribosomal l25 family protein	TGGT1_314295	TGGT1_chrXI	3951643	3956234	+	4592	-1.72087	5.29396	-17.0159	3.83957e-09	4.7434e-07	11.564	6.1372	6.11968	6.207	4.44869	4.45337	4.3978
HEAT repeat-containing protein	TGGT1_207970	TGGT1_chrIb	500254	511068	+	10815	-1.69817	4.05444	-9.79105	1.05782e-06	4.76945e-05	5.81486	4.96674	4.99715	4.74388	2.83462	3.27194	3.51234
hypothetical protein	TGGT1_212940	TGGT1_chrV	577502	587862	-	10361	-1.662	4.14572	-11.7694	1.69782e-07	1.00841e-05	7.72553	4.88322	4.92868	5.10645	3.46709	3.16854	3.32034
RAP domain-containing protein	TGGT1_225510	TGGT1_chrX	2098031	2107281	+	9251	-1.64221	5.19001	-6.73582	3.52589e-05	0.001013	1.90164	6.14583	6.3687	5.51294	3.99823	4.28642	4.82796
hypothetical protein	TGGT1_245530	TGGT1_chrXII	2288056	2297468	+	9413	-1.58241	5.20406	-8.04374	6.96952e-06	0.000251759	3.62423	5.64947	6.29718	6.03464	4.02056	4.53878	4.68376
hypothetical protein	TGGT1_244260	TGGT1_chrVI	3058707	3059210	+	504	-1.58033	5.79814	-14.5233	1.98748e-08	1.53459e-06	9.7906	6.51666	6.52875	6.72222	5.12083	5.01927	4.88114
hypothetical protein	TGGT1_211860	TGGT1_chrX	4058019	4059920	-	1902	-1.54576	5.50221	-10.3648	6.04064e-07	2.81929e-05	6.19154	6.42513	6.43314	5.97367	4.55192	4.82326	4.80613
hypothetical protein	TGGT1_311460	TGGT1_chrXI	2044981	2045484	-	504	-1.5421	3.40216	-10.4767	5.43126e-07	2.56098e-05	6.60734	4.16222	4.14178	4.20758	2.60275	2.58135	2.71729
myosin H	TGGT1_243250	TGGT1_chrVI	2380998	2399536	-	18539	-1.53093	7.12648	-13.1311	5.59085e-08	3.92439e-06	8.6358	7.91868	7.94589	7.80524	6.50964	6.11913	6.46029
hypothetical protein	TGGT1_222030	TGGT1_chrII	752551	758111	+	5561	-1.50889	5.78633	-16.1295	6.70501e-09	7.0198e-07	10.9359	6.53099	6.51947	6.56852	5.05746	4.97142	5.07008
hypothetical protein	TGGT1_207880	TGGT1_chrIb	400378	422519	+	22142	-1.48752	7.34024	-14.42	2.13926e-08	1.63138e-06	9.66099	8.19324	8.02631	8.03282	6.48877	6.74642	6.55387
hypothetical protein	TGGT1_409990	AAQM03000215	605	3921	-	3317	-1.48503	5.7683	-11.7768	1.68719e-07	1.00841e-05	7.51985	6.34998	6.61734	6.56577	4.78821	5.16743	5.12108
SAG-related sequence SRS29C	TGGT1_233480	TGGT1_chrVIII	2667297	2668415	+	1119	-1.48294	10.6127	-5.16622	0.000329358	0.00680416	-0.364445	11.8807	11.6779	10.4887	10.1427	9.69089	9.79538
hypothetical protein	TGGT1_411390	AAQM03000485	1	1351	-	1351	-1.48284	4.21289	-8.08755	6.62335e-06	0.000240661	3.83957	4.7272	5.00714	5.11902	3.06688	3.64372	3.71339
hypothetical protein	TGGT1_264140	TGGT1_chrVIIb	110564	129976	-	19413	-1.47952	7.80178	-11.1662	2.87948e-07	1.6126e-05	6.91105	8.65741	8.35914	8.61129	6.81998	7.09847	7.2644
hypothetical protein	TGGT1_253755	TGGT1_chrIII	1159163	1161208	+	2046	-1.46874	4.18903	-4.94528	0.000463739	0.00886848	-0.649864	4.36791	5.30057	5.07325	2.87194	3.43678	4.08376
hypothetical protein	TGGT1_411270	AAQM03000458	1174	1797	+	624	-1.45181	4.53226	-10.5972	4.84925e-07	2.35857e-05	6.55812	5.1889	5.17614	5.4042	3.59904	3.92855	3.89672
hypothetical protein	TGGT1_285830	TGGT1_chrV	2036201	2053447	-	17247	-1.44892	6.84536	-15.7017	8.86536e-09	8.59882e-07	10.5897	7.5761	7.47185	7.6623	6.0769	6.11682	6.16819
AARP2CN (NUC121) domain-containing protein	TGGT1_313830	TGGT1_chrXI	3674749	3684807	+	10059	-1.44566	6.95535	-16.7044	4.65578e-09	5.22886e-07	11.2696	7.6355	7.72699	7.67171	6.26863	6.21199	6.21727
hypothetical protein	TGGT1_411170	AAQM03000443	1	2355	+	2355	-1.44431	4.65694	-10.7014	4.40018e-07	2.15714e-05	6.64245	5.54682	5.41761	5.18266	3.875	3.99554	3.924
aspartyl protease ASP1	TGGT1_201840	TGGT1_chrVIIa	3648103	3654235	+	6133	-1.38026	8.01183	-7.92775	7.98381e-06	0.000278621	3.37054	8.41966	8.73766	8.95338	6.94852	7.53034	7.48139
hypothetical protein	TGGT1_272730	TGGT1_chrVIII	3757273	3761137	-	3865	-1.34847	5.51105	-12.1284	1.25358e-07	7.98282e-06	7.85926	6.30705	6.17983	6.07132	4.7045	4.90863	4.89499
inorganic anion transporter, sulfate permease (SulP) family protein	TGGT1_280500	TGGT1_chrVIIa	324697	328536	-	3840	-1.32255	4.04402	-8.79793	2.98079e-06	0.000124808	4.70979	4.81275	4.48472	4.81048	3.5229	3.31293	3.32034
hypothetical protein	TGGT1_266970	TGGT1_chrIX	700995	702987	+	1993	-1.31117	6.34935	-11.123	2.99348e-07	1.63635e-05	6.85673	6.90668	6.97482	7.13674	5.48627	5.88504	5.70653
hypothetical protein	TGGT1_314358	TGGT1_chrXI	3993477	4000520	+	7044	-1.31115	4.3935	-6.06559	8.78463e-05	0.0022148	1.06007	5.29869	5.1613	4.69435	4.18277	3.39921	3.6247
sushi domain (scr repeat) domain-containing protein	TGGT1_223480	TGGT1_chrX	3694895	3727112	+	32218	-1.2863	4.39065	-8.79389	2.99392e-06	0.000124808	4.64579	4.94384	5.14026	5.02866	3.49127	3.99554	3.74433
hypothetical protein	TGGT1_278245	TGGT1_chrXII	6121125	6123644	+	2520	-1.27711	3.2302	-5.89566	0.000111791	0.0026974	1.03484	3.60949	4.31807	3.69938	2.54231	2.6597	2.55223
hypothetical protein	TGGT1_236670A	TGGT1_chrX	5378781	5381682	+	2902	-1.27059	4.17813	-6.20054	7.27468e-05	0.00188805	1.29884	4.66054	4.9938	4.7728	3.03434	3.59802	4.00928
subtilisin SUB1	TGGT1_204050	TGGT1_chrVIIa	1932241	1938144	+	5904	-1.26896	11.7386	-8.4363	4.44715e-06	0.000174969	4.26994	12.6191	12.1393	12.3622	10.9957	11.1556	11.1599
hypothetical protein	TGGT1_213635	TGGT1_chrV	1057763	1066798	-	9036	-1.26475	5.14091	-11.0609	3.16577e-07	1.69746e-05	6.91752	5.89436	5.66073	5.75922	4.41538	4.49315	4.62262
hypothetical protein	TGGT1_314362	TGGT1_chrXI	4000990	4007611	+	6622	-1.26211	3.28176	-6.01953	9.37408e-05	0.00233689	1.20932	4.26081	3.91989	3.58084	2.8092	2.62105	2.49879
hypothetical protein	TGGT1_231991	TGGT1_chrVIII	1709841	1710810	-	970	-1.25974	3.0521	-6.72174	3.59199e-05	0.00102248	2.26151	3.51499	3.69101	3.82742	2.71652	2.21686	2.34578
hypothetical protein	TGGT1_276930	TGGT1_chrXII	6750451	6751569	+	1119	-1.25637	7.77118	-10.9721	3.43103e-07	1.81141e-05	6.7168	8.3206	8.2623	8.62126	7.09114	7.26282	7.06894
hypothetical protein	TGGT1_294980	TGGT1_chrIa	1287876	1289315	+	1440	-1.2521	8.40824	-11.1537	2.91207e-07	1.6126e-05	6.93777	9.13603	8.90537	9.06085	7.63815	7.91647	7.79255
hypothetical protein	TGGT1_294990	TGGT1_chrIa	1289526	1290155	+	630	-1.24384	8.25248	-11.0532	3.18772e-07	1.69746e-05	6.82915	8.98016	8.7137	8.93039	7.49152	7.74585	7.65326
hypothetical protein	TGGT1_301290	TGGT1_chrIV	2260628	2263813	-	3186	-1.23508	5.78589	-12.4526	9.59513e-08	6.4423e-06	8.11262	6.32235	6.45033	6.43216	5.14643	5.08936	5.2747
ATPase family associated with various cellular activities (AAA) domain-containing protein	TGGT1_230830	TGGT1_chrVIII	1002493	1044389	-	41897	-1.23174	5.69911	-11.5107	2.12341e-07	1.21447e-05	7.27512	6.30062	6.35311	6.2849	4.94524	5.04139	5.26939
hypothetical protein	TGGT1_222060	TGGT1_chrII	778582	786596	-	8015	-1.22442	4.49796	-7.44599	1.42629e-05	0.000461265	2.96658	4.90032	5.36417	5.06808	3.60644	3.99554	4.05319
SAG-related sequence SRS23	TGGT1_239090	TGGT1_chrVI	451889	452773	-	885	-1.19958	5.36102	-10.7381	4.25276e-07	2.13571e-05	6.57338	5.98528	6.04402	5.86297	4.65898	4.9113	4.70358
hypothetical protein	TGGT1_305610	TGGT1_chrIX	5280437	5285939	-	5503	-1.16765	4.4425	-10.0335	8.32108e-07	3.80735e-05	5.99193	4.98287	5.08156	5.01258	3.89326	3.80182	3.88288
putative rhoptry protein	TGGT1_295105	TGGT1_chrIa	1392959	1393267	-	309	-1.16641	4.19252	-7.24324	1.83538e-05	0.000569704	2.75288	4.9071	4.67229	4.76642	3.83777	3.72494	3.24661
protein kinase (incomplete catalytic triad)	TGGT1_212970	TGGT1_chrV	604269	614364	-	10096	-1.14592	3.37573	-6.17377	7.55056e-05	0.00195146	1.41456	4.15654	3.78696	3.89328	3.09871	2.54051	2.77837
radical SAM domain-containing protein	TGGT1_213780	TGGT1_chrV	1183802	1191961	-	8160	-1.13765	5.27962	-9.33693	1.68037e-06	7.36145e-05	5.1173	5.84047	5.8669	5.83125	4.47722	4.72948	4.93243
hypothetical protein	TGGT1_250500	TGGT1_chrXII	5008766	5012173	-	3408	-1.1312	4.97789	-7.9755	7.54818e-06	0.00026796	3.56001	5.76782	5.58489	5.29103	4.48125	4.43492	4.30744
Toxoplasma gondii family C protein	TGGT1_298060	TGGT1_chrII	2213861	2224605	+	10745	-1.12645	7.21356	-6.29644	6.37168e-05	0.00168196	1.10183	7.54438	7.91436	7.87098	6.19938	6.79858	6.95368
putative peptidyl-prolyl isomerase FKBP12	TGGT1_228360	TGGT1_chrX	286110	288045	+	1936	-1.10196	5.54099	-11.1492	2.92392e-07	1.6126e-05	6.94856	6.12707	6.13951	6.00921	4.9394	4.97908	5.05164
hypothetical protein	TGGT1_271015	TGGT1_chrVIII	4787994	4788695	-	702	-1.09709	3.11506	-7.01169	2.46264e-05	0.000734867	2.64293	3.64237	3.60587	3.739	2.49526	2.62105	2.58679
leucine rich repeat-containing protein	TGGT1_260480	TGGT1_chrVIIb	2190951	2205199	+	14249	-1.09329	3.36042	-5.66211	0.000156714	0.00358527	0.647931	3.70597	4.00215	3.99496	2.46302	2.82751	3.1689
C2 domain-containing protein	TGGT1_295472	TGGT1_chrIa	1701853	1714088	-	12236	-1.07682	4.8356	-8.10467	6.49322e-06	0.000237329	3.74129	5.32678	5.49067	5.29546	4.12728	4.21901	4.55442
hypothetical protein	TGGT1_235140	TGGT1_chrX	4531283	4533475	+	2193	-1.07435	7.69041	-8.17785	5.96701e-06	0.000223392	3.65195	8.14098	8.16558	8.3813	6.90494	7.15705	7.39262
Tubulin-tyrosine ligase family protein	TGGT1_307760	TGGT1_chrXII	326782	332206	-	5425	-1.06962	6.222	-10.8456	3.85158e-07	1.99926e-05	6.58995	6.84002	6.78938	6.64089	5.58881	5.71809	5.75482
hypothetical protein	TGGT1_297492	TGGT1_chrII	1796087	1797671	-	1585	-1.05497	4.22492	-7.35256	1.60109e-05	0.000504589	2.88876	4.92057	4.80044	4.55332	3.71993	3.77273	3.58252
triose-phosphate isomerase TPI-II	TGGT1_233500	TGGT1_chrVIII	2678566	2683488	-	4923	-1.04927	6.87086	-11.8205	1.62525e-07	1.00392e-05	7.48383	7.36453	7.33966	7.48433	6.3336	6.39109	6.31197
hypothetical protein	TGGT1_308965	TGGT1_chrXI	363989	370432	+	6444	-1.04419	4.36534	-6.94464	2.68476e-05	0.000793482	2.31387	4.96998	5.08156	4.62203	3.8993	3.7786	3.84055
hypothetical protein	TGGT1_202970	TGGT1_chrVIIa	2807933	2816397	+	8465	-1.03706	3.47451	-6.49386	4.86893e-05	0.00132491	1.85469	3.92224	4.0988	3.94502	3.00104	2.73402	3.14591
hypothetical protein	TGGT1_224935	TGGT1_chrX	2570898	2576736	+	5839	-1.03675	5.27761	-7.91525	8.10223e-06	0.000279595	3.43661	5.86505	5.92077	5.59799	4.81719	4.56277	4.90187
protein-tyrosine-phosphatase	TGGT1_261410	TGGT1_chrVIIb	1737178	1741612	+	4435	-1.03501	5.3464	-8.7888	3.01058e-06	0.000124808	4.48355	5.82264	5.95043	5.81589	4.62295	4.8652	5.00129
putative glycogen synthase	TGGT1_222800	TGGT1_chrII	1195588	1227581	-	31994	-1.02331	7.0392	-8.5783	3.79476e-06	0.000151227	4.11037	7.33968	7.75395	7.55679	6.40322	6.52446	6.65708
hypothetical protein	TGGT1_261400	TGGT1_chrVIIb	1743518	1746928	-	3411	-1.01073	8.18444	-9.91542	9.34735e-07	4.24549e-05	5.67247	8.77142	8.71421	8.58345	7.60621	7.63789	7.79347
poly(ADP-ribose) polymerase and DNA-Ligase Zn-finger region domain-containing protein	TGGT1_293510	TGGT1_chrIa	371571	373049	-	1479	-1.00823	6.12396	-8.23222	5.60598e-06	0.000212443	3.73187	6.46474	6.81046	6.61717	5.72589	5.71197	5.41353
SAG-related sequence SRS16C	TGGT1_320180	TGGT1_chrIV	388819	390015	-	1197	-1.00574	5.66482	-9.05805	2.2529e-06	9.53164e-05	4.75257	6.01383	6.29989	6.19161	5.05476	5.24995	5.17885
hypothetical protein	TGGT1_301300	TGGT1_chrIV	2265395	2267636	+	2242	-0.999666	5.17787	-9.09733	2.16085e-06	9.2052e-05	4.86013	5.52935	5.73478	5.76562	4.68367	4.65811	4.69569
hypothetical protein	TGGT1_320260	TGGT1_chrIV	352076	357406	-	5331	-0.989907	5.80739	-7.60402	1.17569e-05	0.000390837	2.97077	6.5277	6.22335	6.16034	5.51407	5.24572	5.17317
alveolin domain containing intermediate filament IMC11	TGGT1_239770	TGGT1_chrVI	897071	897965	-	895	-0.98226	5.65599	-8.47156	4.27455e-06	0.000169256	4.06868	5.99008	6.11968	6.331	5.09477	5.26465	5.13574
hypothetical protein	TGGT1_268880	TGGT1_chrVIII	6230647	6234052	-	3406	-0.979631	5.52994	-8.61876	3.62842e-06	0.000145537	4.25906	5.91805	5.98455	6.15668	5.18894	5.01927	4.91213
hypothetical protein	TGGT1_237510	TGGT1_chrX	5825518	5832553	-	7036	-0.977018	5.41029	-7.02123	2.43269e-05	0.000731937	2.24386	5.95941	5.89588	5.82512	4.80116	4.70813	5.27205
C2 domain-containing protein	TGGT1_295468	TGGT1_chrIa	1714279	1725007	-	10729	-0.976321	4.28074	-5.80359	0.000127599	0.00300831	0.676471	4.56516	4.87874	4.85022	3.45894	3.84158	4.08979
hypothetical protein	TGGT1_312435	TGGT1_chrXI	2648429	2651459	-	3031	-0.964237	3.46168	-4.98174	0.000438067	0.00848257	-0.454305	3.63422	4.15981	4.04324	2.71652	3.20384	3.01246
hypothetical protein	TGGT1_233490	TGGT1_chrVIII	2670893	2676275	+	5383	-0.957121	6.21708	-6.2839	6.48262e-05	0.00169674	1.10969	6.7831	6.88191	6.42104	5.4456	5.81258	5.95823
rhoptry kinase family protein ROP23 (incomplete catalytic triad)	TGGT1_239600	TGGT1_chrVI	787670	789316	+	1647	-0.932961	7.18269	-8.68974	3.35528e-06	0.000135461	4.2417	7.52687	7.70003	7.72283	6.87844	6.71082	6.55714
hypothetical protein	TGGT1_292960	TGGT1_chrIa	31460	35580	-	4121	-0.926065	7.67841	-6.66204	3.88742e-05	0.00109148	1.64579	8.0676	8.13248	8.2276	6.90644	7.2481	7.48826
putative trichohyalin	TGGT1_242790B	TGGT1_chrVI	2203879	2217509	+	13631	-0.899191	5.85734	-8.38985	4.68604e-06	0.000180911	3.94652	6.24551	6.30935	6.35776	5.30262	5.324	5.60482
ABC transporter, ATP-binding domain-containing protein	TGGT1_314330	TGGT1_chrXI	3970720	3980340	+	9621	-0.875584	5.83036	-6.48454	4.93061e-05	0.00133581	1.43704	6.0541	6.50073	6.25902	5.29348	5.59221	5.28263
hypothetical protein	TGGT1_297480	TGGT1_chrII	1790802	1797098	+	6297	-0.859427	6.83881	-8.00718	7.27332e-06	0.000259695	3.41147	7.40761	7.33636	7.05995	6.47873	6.36891	6.38128
calcium binding egf domain-containing protein	TGGT1_269930	TGGT1_chrVIII	5517826	5532284	+	14459	-0.852822	4.94505	-4.99372	0.000429963	0.00837818	-0.731379	5.66955	5.41761	5.02866	4.38128	4.44233	4.73088
hypothetical protein	TGGT1_239475	TGGT1_chrVI	665016	680846	-	15831	-0.850967	3.86196	-6.52648	4.65959e-05	0.00127355	1.82121	4.30769	4.32341	4.23093	3.39202	3.41435	3.50332
AP2 domain transcription factor AP2IX-3	TGGT1_264485	TGGT1_chrIX	2005189	2017447	-	12259	-0.840818	4.61372	-4.90714	0.000492296	0.00927107	-0.814427	4.78724	5.31941	4.98539	3.98694	4.10228	4.50106
Toxoplasma gondii family B protein	TGGT1_274290	TGGT1_chrIX	2472	3216	-	745	-0.826179	3.79639	-5.28007	0.000276867	0.00585688	-0.0458349	4.09254	4.37579	4.16459	3.14008	3.50204	3.50332
hypothetical protein	TGGT1_225098	TGGT1_chrX	2437401	2438779	+	1379	-0.820923	5.07073	-7.37668	1.55385e-05	0.000492212	2.7685	5.40551	5.4546	5.58174	4.54424	4.75052	4.68775
hypothetical protein	TGGT1_262590	TGGT1_chrVIIb	1115513	1118627	+	3115	-0.811185	7.18107	-7.92982	7.96439e-06	0.000278621	3.3137	7.6896	7.67934	7.38793	6.79105	6.78989	6.74863
hypothetical protein	TGGT1_225102	TGGT1_chrX	2434743	2437129	+	2387	-0.81026	4.50244	-6.12364	8.0977e-05	0.00206692	1.11119	4.81275	4.80044	5.09632	3.99823	4.10695	4.19993
putative GPI-anchored wall transfer protein GWT1	TGGT1_214920	TGGT1_chrX	6478817	6491129	+	12313	-0.810162	4.94129	-5.03973	0.000400293	0.00792503	-0.656259	5.56194	5.43746	5.04982	4.28313	4.65173	4.66367
SWI2/SNF2 ISWI-like SANT	TGGT1_321440	TGGT1_chrIb	1813361	1823041	+	9681	-0.800788	7.60443	-8.31313	5.11161e-06	0.000194904	3.80592	8.13522	7.94632	7.93244	7.19601	7.13893	7.27768
hypothetical protein	TGGT1_250100	TGGT1_chrXII	4963307	4965339	-	2033	-0.800251	9.68472	-5.25765	0.000286455	0.00601849	-0.28992	9.95538	10.1929	10.1	9.0416	9.60593	9.21252
putative small nuclear ribonucleoprotein G	TGGT1_314790	TGGT1_chrXI	4249536	4250830	-	1295	-0.799212	4.07469	-6.21808	7.0998e-05	0.00185044	1.333	4.55224	4.45582	4.41341	3.76691	3.57799	3.68177
putative transmembrane protein	TGGT1_357600	TGGT1_chrVIIa	3794559	3794888	-	330	-0.78831	3.07031	-4.88845	0.000506965	0.00946079	-0.528325	3.41387	3.61462	3.36991	2.64647	2.6597	2.71729
hypothetical protein	TGGT1_231125	TGGT1_chrVIII	1245009	1246360	+	1352	-0.774436	4.79475	-6.06615	8.77781e-05	0.0022148	0.971998	5.09699	5.11275	5.3283	4.22183	4.48958	4.51907
hypothetical protein	TGGT1_216285	TGGT1_chrXI	6172835	6174869	+	2035	-0.771973	3.91427	-5.23244	0.000297657	0.00623263	-0.147318	4.42099	4.25236	4.22164	3.33081	3.52315	3.73666
ankyrin repeat-containing protein	TGGT1_216680	TGGT1_chrXI	5876765	5888176	+	11412	-0.767778	6.21556	-6.63215	4.04505e-05	0.00112046	1.60845	6.65602	6.51013	6.62688	5.61105	5.84926	6.04
hypothetical protein	TGGT1_207750	TGGT1_chrIb	272360	279641	+	7282	-0.767442	9.01593	-7.54156	1.26856e-05	0.000419033	2.96295	9.4221	9.36182	9.41653	8.54701	8.65602	8.69209
hypothetical protein	TGGT1_250220	TGGT1_chrXII	4966825	4977027	+	10203	-0.765981	10.808	-5.32688	0.000257931	0.00553208	-0.0940633	11.1592	11.1664	11.2463	10.1669	10.6487	10.4607
hypothetical protein	TGGT1_205050	TGGT1_chrVIIa	1561350	1564973	-	3624	-0.731683	5.90539	-6.67509	3.82067e-05	0.00108258	1.69818	6.25617	6.3854	6.18206	5.52777	5.69656	5.38436
protein phosphatase 2C domain-containing protein	TGGT1_220610	TGGT1_chrV	387984	391883	-	3900	-0.729298	5.01852	-5.34824	0.000249753	0.00539718	-0.173463	5.50049	5.42259	5.22745	4.39843	4.72342	4.83876
hypothetical protein	TGGT1_202030	TGGT1_chrVIIa	3579004	3587423	-	8420	-0.721421	7.22342	-6.4221	5.36584e-05	0.00143484	1.27542	7.6628	7.7485	7.33667	6.83816	6.86416	6.89025
putative aminopeptidase N	TGGT1_224350B	TGGT1_chrX	2966225	2967292	-	1068	-0.709218	6.49635	-5.51921	0.000193422	0.00426702	-0.0753585	6.55925	7.00423	6.99121	6.05814	6.25679	6.1085
hypothetical protein	TGGT1_238140	TGGT1_chrVI	77846	86219	-	8374	-0.694981	7.68843	-6.96213	2.62483e-05	0.000779498	2.06117	7.96653	7.96439	8.18041	7.24364	7.41506	7.36052
SCY kinase (incomplete catalytic triad)	TGGT1_320000	TGGT1_chrIV	542934	550545	-	7612	-0.693076	4.85904	-5.57285	0.000178669	0.00399209	0.206593	5.1608	5.05611	5.38767	4.58974	4.42748	4.53242
cytochrome C family oxidase subunit III subfamily protein	TGGT1_365020	AAQM03000385	50	542	+	493	-0.68624	7.54937	-5.11723	0.000355108	0.00721546	-0.716053	7.81252	7.81923	8.04768	7.40136	7.30711	6.90829
HEAT repeat-containing protein	TGGT1_305040	TGGT1_chrIX	4965233	4980115	-	14883	-0.679759	6.66718	-7.37735	1.55257e-05	0.000492212	2.60215	7.02751	6.9422	7.04883	6.3134	6.2367	6.43443
eIF2 kinase IF2K-B	TGGT1_311510	TGGT1_chrXI	2102835	2111271	-	8437	-0.67832	9.44897	-5.98387	9.85943e-05	0.00242247	0.81888	9.88209	9.6811	9.80529	9.05603	9.04405	9.22526
single-strand binding protein	TGGT1_297940	TGGT1_chrII	2100854	2104951	-	4098	-0.666473	6.49786	-6.77047	3.36872e-05	0.000972363	1.78265	6.80958	6.82842	6.85436	5.99471	6.2367	6.26339
phosphofructokinase	TGGT1_366480	TGGT1_chrVIIa	3980675	3985519	+	4845	-0.662662	6.12681	-7.1869	1.97029e-05	0.000608356	2.38196	6.40731	6.42694	6.53796	5.72928	5.81258	5.8468
hypothetical protein	TGGT1_203875	TGGT1_chrVIIa	2069141	2070065	-	925	-0.648092	5.03291	-5.11119	0.000358425	0.00725898	-0.55824	5.20824	5.41009	5.46058	4.63385	4.90863	4.57608
AP2 domain transcription factor AP2X-6	TGGT1_237425	TGGT1_chrX	5750145	5771380	+	21236	-0.633769	5.45334	-5.90768	0.000109887	0.00266185	0.628443	5.78633	5.82983	5.69015	5.17657	4.98924	5.24796
hypothetical protein	TGGT1_306190	TGGT1_chrIX	5600255	5603264	+	3010	-0.625373	7.77653	-6.79342	3.26877e-05	0.000952414	1.83289	8.04164	8.18259	8.04043	7.43239	7.5286	7.43354
KRUF family protein	TGGT1_252190	TGGT1_chrIII	357335	360922	-	3588	-0.606099	7.38478	-6.01222	9.47149e-05	0.00234961	0.674378	7.57823	7.80784	7.67597	6.99507	7.21118	7.04039
Branched-chain-amino-acid aminotransferase	TGGT1_297850	TGGT1_chrII	2058483	2061003	+	2521	-0.603105	5.71387	-6.15133	7.79036e-05	0.00199672	0.959736	5.94795	6.00465	6.09314	5.32745	5.48689	5.42312
protein phosphatase 2C domain-containing protein	TGGT1_201520	TGGT1_chrVIIa	3796769	3798550	+	1782	-0.603073	5.89586	-5.20867	0.000308648	0.00641926	-0.520351	6.31344	6.18571	6.10203	5.73267	5.66683	5.3745
hypothetical protein	TGGT1_262600	TGGT1_chrVIIb	1111048	1114997	-	3950	-0.602818	6.66966	-5.67664	0.00015342	0.00352296	0.160526	6.84091	6.93087	7.14229	6.2698	6.48016	6.35396
hypothetical protein	TGGT1_219738	TGGT1_chrXII	609873	621430	+	11558	-0.589359	8.49885	-5.08488	0.000373273	0.00748612	-0.679108	8.70488	8.90849	8.76912	8.03211	8.21564	8.36286
KRUF family protein	TGGT1_408710	AAQM03000059	4062	7061	-	3000	-0.553528	5.53396	-4.91359	0.000487342	0.00920585	-0.958272	5.872	5.64801	5.90422	5.14135	5.25627	5.3819
phosphofructokinase domain-containing protein	TGGT1_281400	TGGT1_chrVIIa	3962281	3978951	+	16671	-0.542888	7.59158	-4.8888	0.000506691	0.00946079	-1.09026	7.76572	7.86713	7.95854	7.11274	7.39706	7.4483
hypothetical protein	TGGT1_244710	TGGT1_chrVI	3384563	3385406	-	844	-0.510758	5.59961	-5.14582	0.00033983	0.00695076	-0.587281	5.88752	5.9066	5.772	5.25398	5.36161	5.41593
bifunctional dihydrofolate reductase-thymidylate synthase	TGGT1_249180	TGGT1_chrXII	4294324	4300363	-	6040	-0.509447	7.13518	-4.99874	0.000426617	0.00833928	-0.928481	7.51027	7.43097	7.22658	6.96516	6.78698	6.89111
hypothetical protein	TGGT1_244670	TGGT1_chrVI	3356511	3357989	-	1479	-0.491391	5.63107	-5.08487	0.000373276	0.00748612	-0.690612	5.86331	5.8669	5.89548	5.43732	5.28127	5.44212
hypothetical protein	TGGT1_261430	TGGT1_chrVIIb	1731479	1735470	-	3992	-0.484377	6.09982	-4.92638	0.000477665	0.00905073	-1.00335	6.40611	6.41323	6.20817	5.918	5.79243	5.86099
transporter, major facilitator family protein	TGGT1_235150	TGGT1_chrX	4537454	4539145	+	1692	-0.484218	7.2035	-5.28242	0.000275881	0.00585608	-0.467014	7.43308	7.4482	7.45588	7.04629	7.00464	6.83292
hypothetical protein	TGGT1_236160	TGGT1_chrX	5191974	5200637	-	8664	0.469979	7.2653	4.93769	0.00046928	0.00894673	-1.02306	7.0244	6.9448	7.11996	7.41564	7.61308	7.47391
hypothetical protein	TGGT1_242080	TGGT1_chrVI	1817030	1820121	+	3092	0.490266	6.78586	5.02448	0.000409876	0.00806308	-0.881161	6.62036	6.54828	6.45415	6.92431	7.16155	7.00649
DnaJ domain-containing protein	TGGT1_226068	TGGT1_chrX	1736740	1742707	-	5968	0.513989	7.73216	5.42986	0.00022095	0.00482265	-0.200245	7.43602	7.56275	7.42231	8.00192	8.0726	7.89736
14-3-3 superfamily protein	TGGT1_227952	TGGT1_chrX	621123	624301	+	3179	0.521246	5.38733	5.03271	0.000404673	0.00798616	-0.739165	5.03952	5.09099	5.2459	5.7088	5.64453	5.59424
putative helicase	TGGT1_215990	TGGT1_chrXI	6400921	6412948	+	12028	0.531581	5.29197	5.15317	0.000336017	0.00689561	-0.528939	5.064	5.00714	5.00448	5.47823	5.52925	5.66872
GCC2 and GCC3 domain-containing protein	TGGT1_207480	TGGT1_chrIb	108094	155205	+	47112	0.569798	8.2918	6.16684	7.6238e-05	0.00196218	0.981861	8.03701	8.03489	7.94731	8.54749	8.59002	8.59411
putative aminotransferase	TGGT1_234440	TGGT1_chrX	4285968	4290826	+	4859	0.575455	5.08214	5.33302	0.000255549	0.0055001	-0.20641	4.89008	4.7095	4.77915	5.38451	5.28745	5.44212
hypothetical protein	TGGT1_252280	TGGT1_chrIII	441904	447306	-	5403	0.585717	5.0789	4.95559	0.000456317	0.0087809	-0.817037	4.79092	4.90035	4.67406	5.52777	5.2977	5.28263
hypothetical protein	TGGT1_300010	TGGT1_chrXII	241429	247736	-	6308	0.592908	5.22504	5.59878	0.000171972	0.00386281	0.190091	5.00517	4.95646	4.82589	5.45996	5.49582	5.60692
hypothetical protein	TGGT1_232130	TGGT1_chrVIII	1876792	1879382	+	2591	0.602983	5.91324	5.30339	0.000267256	0.00571225	-0.366587	5.71469	5.59376	5.53186	6.39256	6.20656	6.04
hypothetical protein	TGGT1_204330	TGGT1_chrVIIa	1775238	1780055	+	4818	0.605803	7.73146	5.93707	0.000105375	0.00256261	0.586515	7.41357	7.50808	7.35803	7.9556	8.20289	7.95058
hypothetical protein	TGGT1_237170	TGGT1_chrX	5652861	5658327	+	5467	0.637906	5.22645	4.99928	0.000426259	0.00833928	-0.767645	4.80551	4.91812	4.99633	5.78087	5.43956	5.41833
histone lysine methyltransferase SET8	TGGT1_211730	TGGT1_chrIV	1486407	1496127	+	9721	0.640175	6.05787	6.60307	4.20495e-05	0.00115955	1.58324	5.7396	5.72472	5.74793	6.50272	6.27454	6.35771
ABC1 family protein	TGGT1_213620	TGGT1_chrV	1049575	1055328	+	5754	0.651667	7.37737	5.26009	0.000285393	0.00601664	-0.490274	6.99844	7.31237	6.84152	7.76091	7.75332	7.59769
putative beta-tubulin cofactor D	TGGT1_297420	TGGT1_chrII	1734618	1745552	-	10935	0.658295	5.99767	6.39455	5.57084e-05	0.00148323	1.28982	5.51388	5.72068	5.76722	6.25222	6.32149	6.41052
AP2 domain transcription factor AP2VIIa-8	TGGT1_282210	TGGT1_chrVIIa	4355588	4358071	-	2484	0.673751	4.91195	4.85665	0.000533001	0.00979866	-0.950175	4.77247	4.34984	4.5971	5.43732	5.12202	5.19294
hypothetical protein	TGGT1_273330	TGGT1_chrVIII	3584221	3587535	-	3315	0.674928	4.95064	5.54434	0.000186357	0.00412589	0.151121	4.70013	4.41135	4.72098	5.39736	5.24784	5.2262
hypothetical protein	TGGT1_315750	TGGT1_chrXI	4888664	4890249	-	1586	0.701345	4.23853	5.14285	0.000341385	0.00695953	-0.353791	3.94877	3.91281	3.80893	4.77842	4.5179	4.46436
SAG-related sequence SRS11	TGGT1_208850	TGGT1_chrIb	924676	925248	+	573	0.710762	4.5141	5.17705	0.000323935	0.00671458	-0.35265	4.06248	4.39113	4.03795	4.98552	4.88436	4.72313
hypothetical protein	TGGT1_227610	TGGT1_chrX	785051	801902	+	16852	0.720769	7.3362	7.74812	9.88206e-06	0.00033356	3.09027	7.01501	6.99254	6.92333	7.67204	7.60154	7.81276
hypothetical protein	TGGT1_230200	TGGT1_chrVIII	674995	679564	+	4570	0.725756	3.98606	4.90288	0.000495603	0.00930498	-0.693697	3.50609	3.83264	3.54403	4.20731	4.49315	4.33312
hypothetical protein	TGGT1_321600	TGGT1_chrIb	1719853	1726575	+	6723	0.738645	5.63651	6.59015	4.27818e-05	0.0011745	1.61268	5.28314	5.24534	5.27315	6.20426	5.90528	5.90786
hypothetical protein	TGGT1_293258	TGGT1_chrIa	196156	201520	+	5365	0.745707	3.6264	5.21321	0.000306515	0.00639643	-0.114432	3.1875	3.39875	3.18146	4.0749	3.96501	3.95078
hypothetical protein	TGGT1_229280	TGGT1_chrVIII	128835	130964	+	2130	0.746761	4.91963	6.6488	3.95642e-05	0.00110085	1.80165	4.47219	4.50837	4.65347	5.39095	5.25837	5.2344
hypothetical protein	TGGT1_236060	TGGT1_chrX	5144749	5147018	-	2270	0.761521	5.92344	5.04708	0.000395753	0.00788904	-0.779021	5.52274	5.46189	5.64394	6.63521	6.28282	5.99407
microneme protein MIC9	TGGT1_245485	TGGT1_chrXII	2239526	2240428	+	903	0.777872	6.19952	7.60319	1.17688e-05	0.000390837	2.93253	5.76968	5.89408	5.772	6.58085	6.72607	6.45445
hypothetical protein	TGGT1_306070	TGGT1_chrIX	5581229	5584165	+	2937	0.791898	3.3827	4.97843	0.000440332	0.00849978	-0.441892	3.17632	2.92341	2.87265	3.875	3.80757	3.64124
hypothetical protein	TGGT1_233370	TGGT1_chrVIII	2607203	2608459	+	1257	0.810917	4.66654	5.43107	0.00022055	0.00482265	0.0266673	4.12198	4.39113	4.28546	5.0895	5.2977	4.81344
AP2 domain-containing protein	TGGT1_215895	TGGT1_chrXI	6473947	6479187	+	5241	0.813363	5.47371	6.46142	5.08718e-05	0.00137221	1.45119	5.1889	5.12198	4.89475	5.68803	5.9133	6.03532
hypothetical protein	TGGT1_263200	TGGT1_chrVIIb	691046	700838	+	9793	0.818362	4.11177	6.43179	5.29571e-05	0.00142224	1.64173	3.68245	3.72371	3.69938	4.6193	4.4312	4.51459
hypothetical protein	TGGT1_220330	TGGT1_chrV	198068	199705	-	1638	0.820111	4.40817	4.93267	0.000472982	0.00898957	-0.726415	4.1278	3.57036	4.27652	4.88872	4.82042	4.76523
hypothetical protein	TGGT1_286250	TGGT1_chrV	1742532	1744979	-	2448	0.825948	4.41939	5.74007	0.000139884	0.00324837	0.554708	4.22326	3.96844	3.84569	4.8704	4.96115	4.64739
3'5'-cyclic nucleotide phosphodiesterase domain-containing protein	TGGT1_310520	TGGT1_chrXI	1357489	1371525	-	14037	0.843485	5.25583	5.8256	0.000123613	0.0029536	0.540788	5.16363	4.6341	4.70106	5.63837	5.56532	5.83247
subtilisin SUB6	TGGT1_248470	TGGT1_chrXII	3807418	3813895	-	6478	0.854519	4.69262	6.66721	3.86084e-05	0.00108897	1.86951	4.2555	4.2746	4.26751	5.32521	5.0316	5.00129
hypothetical protein	TGGT1_251660	TGGT1_chrXII	5434954	5435457	+	504	0.871449	5.4252	6.65533	3.9222e-05	0.00109626	1.73596	5.22733	4.91459	4.8381	5.85883	6.01368	5.69865
tetrahydrofolate dehydrogenase/cyclohydrolase, NAD(P)-binding domain-containing protein	TGGT1_257625	TGGT1_chrVIIb	3871616	3875250	-	3635	0.877308	3.5769	5.57152	0.00017902	0.00399209	0.464203	3.20962	3.00548	3.20051	4.19754	4.00057	3.84769
hypothetical protein	TGGT1_269320	TGGT1_chrVIII	5892233	5899413	+	7181	0.880735	4.90009	7.10687	2.18062e-05	0.000666817	2.44234	4.34312	4.37579	4.64655	5.2469	5.332	5.45621
microneme protein MIC12	TGGT1_267680	TGGT1_chrIX	294592	303397	+	8806	0.884096	6.61683	6.81762	3.16679e-05	0.000927073	1.85184	6.29417	6.22764	6.00651	7.31142	7.00777	6.85347
hypothetical protein	TGGT1_227350	TGGT1_chrX	907213	919338	+	12126	0.895591	7.11315	7.41894	1.47468e-05	0.000474433	2.66154	6.76175	6.48889	6.74185	7.76257	7.55275	7.3711
hypothetical protein	TGGT1_268240	TGGT1_chrVIII	6606981	6614480	-	7500	0.902908	5.3111	5.42653	0.000222054	0.00482968	-0.0861145	4.95042	4.7537	4.86819	5.37804	5.87001	6.04622
hypothetical protein	TGGT1_268035	TGGT1_chrVIII	6675057	6688373	+	13317	0.905561	5.17816	7.92193	8.03872e-06	0.000278962	3.46217	4.88666	4.57709	4.71105	5.71908	5.5872	5.58786
hypothetical protein	TGGT1_205520	TGGT1_chrVIIa	1267779	1270349	+	2571	0.906158	3.19482	5.98016	9.91143e-05	0.00242247	1.16428	2.79275	2.72775	2.70939	3.62841	3.69424	3.61636
herpesviridae ul52/ul70 dna primase	TGGT1_213752	TGGT1_chrV	1157303	1162591	-	5289	0.928262	3.06073	4.85876	0.000531232	0.00979528	-0.566787	2.58855	2.52005	2.68255	3.82514	3.45886	3.2892
glideosome-associated protein with multiple-membrane spans GAPM2B	TGGT1_206690	TGGT1_chrVIIa	697425	699242	+	1818	0.937484	5.18706	5.62303	0.000165951	0.00375487	0.242151	4.71179	4.55908	4.8771	6.02815	5.50646	5.43976
hypothetical protein	TGGT1_206695	TGGT1_chrVIIa	695970	697398	+	1429	0.957704	3.83217	5.04116	0.000399405	0.00792503	-0.429751	3.49713	3.34722	3.22861	4.68017	4.1929	4.047
hypothetical protein	TGGT1_281960	TGGT1_chrVIIa	4194038	4197424	-	3387	0.958703	4.3289	5.28971	0.000272851	0.00581173	-0.128593	3.94219	3.82513	3.79019	5.19386	4.68958	4.53242
hypothetical protein	TGGT1_286595	TGGT1_chrV	1622998	1623669	+	672	0.966694	4.03492	5.82431	0.000123844	0.0029536	0.762521	3.73675	3.30463	3.60962	4.76526	4.43492	4.35834
hypothetical protein	TGGT1_273985	TGGT1_chrVIII	3129677	3132106	-	2430	0.972699	4.53119	8.41604	4.54967e-06	0.000177869	4.17467	3.98768	4.13571	4.01662	5.00525	5.06317	4.9787
hypothetical protein	TGGT1_316340	TGGT1_chrXI	5191484	5192942	+	1459	0.980159	6.64824	5.45196	0.000213773	0.0046992	-0.177186	6.53209	5.88869	6.0544	7.49252	6.95242	6.96932
hypothetical protein	TGGT1_315900	TGGT1_chrXI	5009675	5012938	+	3264	0.999494	5.42953	7.94985	7.77892e-06	0.000274574	3.46372	5.10881	4.84941	4.83506	6.12406	5.84368	5.81618
hypothetical protein	TGGT1_204325	TGGT1_chrVIIa	1781463	1782179	+	717	1.00455	3.10712	5.04681	0.000395921	0.00788904	-0.267956	2.5544	2.96503	2.33154	3.59161	3.79025	3.40991
hypothetical protein	TGGT1_287040	TGGT1_chrV	1431859	1433429	+	1571	1.01736	5.11247	6.06172	8.83264e-05	0.00221785	0.924616	4.49037	4.60368	4.71768	5.98906	5.53965	5.33439
protein kinase (incomplete catalytic triad)	TGGT1_274170	TGGT1_chrVIII	2951100	2952667	-	1568	1.06235	2.99031	5.88623	0.00011331	0.0027234	1.06822	2.20412	2.50132	2.66894	3.59904	3.57799	3.39048
peroxisomal biogenesis factor PEX11	TGGT1_243720	TGGT1_chrVI	2727140	2730347	-	3208	1.08492	3.49729	4.87155	0.000520632	0.0096469	-0.633164	2.51942	3.41886	2.93083	3.74696	4.13465	4.23303
protein kinase, other	TGGT1_275610	TGGT1_chrIII	315214	321791	-	6578	1.111	4.43817	5.34786	0.000249894	0.00539718	-0.0515019	3.93557	3.75568	3.94502	5.45587	4.64533	4.89154
hypothetical protein	TGGT1_321460	TGGT1_chrIb	1791364	1792272	-	909	1.11584	4.99186	8.725	3.22794e-06	0.000131763	4.46899	4.40192	4.60368	4.31198	5.59068	5.66841	5.3745
zinc finger, c2h2 type domain-containing protein	TGGT1_206650	TGGT1_chrVIIa	723143	727810	-	4668	1.11929	3.4064	6.01891	9.38235e-05	0.00233689	1.18549	2.86418	3.1448	2.5403	4.02056	3.77273	4.0958
putative myosin heavy chain	TGGT1_254850	TGGT1_chrIII	1957613	1959741	+	2129	1.15262	3.51829	6.7249	3.57705e-05	0.00102248	2.18077	2.80732	2.90927	3.11275	3.96983	4.32701	3.98357
ribonuclease type III Dicer	TGGT1_267030	TGGT1_chrIX	654825	676327	+	21503	1.17071	3.5781	7.77377	9.58353e-06	0.000325261	3.56013	2.98448	3.09568	2.89621	4.10133	4.08345	4.30744
hypothetical protein	TGGT1_257000	TGGT1_chrVIIb	4220229	4223032	-	2804	1.19862	4.60147	9.34231	1.671e-06	7.36145e-05	5.23511	3.86069	3.96161	4.16943	5.22784	5.09877	5.29051
GCC2 and GCC3 domain-containing protein	TGGT1_207865	TGGT1_chrIb	348191	385152	+	36962	1.20138	4.18275	7.26499	1.78596e-05	0.000557166	2.79188	3.1986	3.68272	3.85172	4.68017	4.83737	4.84591
hypothetical protein	TGGT1_243940	TGGT1_chrVI	2817740	2818849	-	1110	1.20166	3.14308	5.79476	0.000129234	0.00303528	0.904069	2.46532	2.50132	2.66894	4.04799	3.78444	3.39048
RuvB family 2 protein	TGGT1_288860	TGGT1_chrIX	2586575	2593961	-	7387	1.20916	8.07929	8.31545	5.09814e-06	0.000194904	3.85592	7.50469	7.71484	7.20139	8.47001	8.78088	8.80395
hypothetical protein	TGGT1_305790	TGGT1_chrIX	5365824	5372699	-	6876	1.21871	4.11582	8.01973	7.16746e-06	0.000257404	3.77255	3.31535	3.50602	3.67916	4.6266	4.64212	4.92569
hypothetical protein	TGGT1_268182	TGGT1_chrVIII	6659816	6662435	+	2620	1.2306	3.17462	5.65516	0.000158316	0.00360856	0.68611	2.98448	2.29921	2.38247	3.935	3.50911	3.93745
hypothetical protein	TGGT1_313840	TGGT1_chrXI	3686911	3687966	+	1056	1.23138	2.9909	5.9794	9.92205e-05	0.00242247	1.21178	2.80732	2.25516	2.08739	3.67841	3.68802	3.42908
hypothetical protein	TGGT1_203800	TGGT1_chrVIIa	2126736	2133846	+	7111	1.23704	3.0803	5.80962	0.000126493	0.00299367	0.939584	2.57158	2.82136	2.02466	3.88111	3.61779	3.56529
putative type I fatty acid synthase	TGGT1_294820	TGGT1_chrIa	1146964	1183005	+	36042	1.24724	3.65408	8.17782	5.96723e-06	0.000223392	4.04908	2.8918	3.03183	3.15241	4.19754	4.2147	4.43621
hypothetical protein	TGGT1_286460	TGGT1_chrV	1678167	1678680	-	514	1.25364	5.23652	6.91046	2.80622e-05	0.000825429	2.13088	4.88666	4.84941	4.12526	5.88188	5.99113	5.68476
hypothetical protein	TGGT1_225690	TGGT1_chrX	2025685	2031135	+	5451	1.26641	5.83776	6.3059	6.28935e-05	0.00166735	1.19313	5.44099	5.10657	5.07067	6.96947	6.19564	6.24323
hypothetical protein	TGGT1_257430	TGGT1_chrVIIb	3984968	3993377	+	8410	1.27776	4.56962	7.65002	1.11199e-05	0.000373302	3.22831	4.18472	3.87692	3.739	5.48627	5.0365	5.0943
adenylate and guanylate cyclase catalytic domain-containing protein	TGGT1_289170	TGGT1_chrIX	2845326	2851695	+	6370	1.28013	4.97138	7.07467	2.27192e-05	0.000687924	2.39948	4.44915	4.34459	4.21697	5.94159	5.65253	5.22346
hypothetical protein	TGGT1_293720	TGGT1_chrIa	510352	511960	+	1609	1.29014	4.76256	6.78253	3.31579e-05	0.00096158	2.03386	4.45378	3.95474	3.95066	5.76773	5.22225	5.2262
hypothetical protein	TGGT1_313380	TGGT1_chrXI	3292372	3294103	+	1732	1.29588	6.63206	4.95139	0.000459326	0.00881135	-0.973696	6.41684	5.60478	5.92869	7.93187	7.00276	6.90744
PAN domain-containing protein	TGGT1_232400	TGGT1_chrVIII	2068906	2070147	-	1242	1.30539	3.70238	6.09509	8.42805e-05	0.00214239	1.24513	3.15369	3.20393	2.81203	4.76195	4.1929	4.08979
PAN domain-containing protein	TGGT1_235183	TGGT1_chrX	4586189	4612637	+	26449	1.30561	4.6298	10.4963	5.33195e-07	2.5335e-05	6.44601	3.85369	4.0545	4.02198	5.15655	5.35769	5.33439
AP2 domain transcription factor AP2X-10	TGGT1_215340	TGGT1_chrX	6800044	6803754	-	3711	1.31679	2.82907	7.01858	2.44097e-05	0.000731937	2.71479	2.06551	2.4436	2.02466	3.42587	3.62432	3.39048
hypothetical protein	TGGT1_251430	TGGT1_chrXII	5306995	5309132	+	2138	1.3185	3.82694	7.50965	1.31904e-05	0.000431094	3.18207	2.94548	3.08313	3.45959	4.71138	4.40869	4.35333
putative transmembrane protein	TGGT1_408770	TGGT1_chrXII	6280836	6281306	-	471	1.33804	4.78192	5.73187	0.000141561	0.00327499	0.492757	4.20136	4.17171	3.9895	5.90306	5.52402	4.90187
microtubule associated protein SPM2	TGGT1_286590	TGGT1_chrV	1625039	1626577	+	1539	1.37814	5.00987	5.60222	0.000171106	0.00385737	0.254208	4.85544	3.97525	4.13519	6.17595	5.42654	5.49083
hypothetical protein	TGGT1_215970	TGGT1_chrXI	6415909	6416397	+	489	1.43971	8.29697	9.12707	2.09384e-06	8.98169e-05	4.82633	7.71155	7.52615	7.4853	9.37743	9.03489	8.64649
hypothetical protein	TGGT1_230480	TGGT1_chrVIII	808265	808780	+	516	1.45549	3.86538	5.69634	0.000149072	0.00343589	0.617237	3.41387	3.03183	2.98676	5.11566	4.48958	4.15458
Tubulin-tyrosine ligase family protein	TGGT1_318240	TGGT1_chrIV	1401702	1410643	-	8942	1.45847	3.05153	8.72093	3.24235e-06	0.000131763	4.79609	2.31025	2.4038	2.26072	3.6572	3.88028	3.79694
zinc finger, C3HC4 type (RING finger) domain-containing protein	TGGT1_233920	TGGT1_chrVIII	2890176	2892773	-	2598	1.46683	6.35642	8.1105	6.4495e-06	0.000237134	3.58468	6.08134	5.6416	5.16094	7.17688	6.99586	7.08186
hypothetical protein	TGGT1_269310	TGGT1_chrVIII	5908333	5912840	-	4508	1.52914	4.01499	6.28612	6.46284e-05	0.00169674	1.47404	2.46532	3.65756	3.61673	4.68367	4.85691	4.80979
SAG-related sequence SRS54	TGGT1_315740	TGGT1_chrXI	4886190	4887359	+	1170	1.5491	4.23869	5.76821	0.000134293	0.0031303	0.659063	4.05639	2.85126	3.48312	5.41222	4.95339	4.67576
hypothetical protein	TGGT1_255450	TGGT1_chrVIIb	4723734	4728848	+	5115	1.54984	4.46061	4.87034	0.000521623	0.0096469	-0.811865	4.23947	3.22692	3.58809	5.91652	4.85691	4.93578
hypothetical protein	TGGT1_257670	TGGT1_chrVIIb	3848232	3859531	-	11300	1.58197	3.18338	7.18317	1.97959e-05	0.000608356	2.88002	2.70208	2.69514	1.81821	3.90531	4.01555	3.96399
hypothetical protein	TGGT1_408250	TGGT1_chrVIII	6109048	6111539	-	2492	1.62736	5.04149	10.7176	4.33434e-07	2.14186e-05	6.61752	4.21236	3.91281	4.54217	5.90606	5.95533	5.72021
hypothetical protein	TGGT1_286670	TGGT1_chrV	1585282	1587150	-	1869	1.64595	3.39041	8.75168	3.13505e-06	0.000129102	4.78327	2.58855	2.92341	2.22397	4.18771	4.323	4.0958
hypothetical protein	TGGT1_294410	TGGT1_chrIa	883258	886535	+	3278	1.65412	2.96266	7.8653	8.59493e-06	0.000294949	3.7965	1.64643	2.38348	2.36569	3.90531	3.70043	3.77463
hypothetical protein	TGGT1_220340	TGGT1_chrV	204811	212055	+	7245	1.67131	2.8764	7.53179	1.28379e-05	0.000421808	3.39042	2.50161	1.90214	1.74226	3.88111	3.73703	3.49425
SAG-related sequence SRS30C	TGGT1_273120	TGGT1_chrVIII	3643884	3645008	-	1125	1.70265	4.76114	5.99913	9.6485e-05	0.00238395	0.919623	4.66455	3.26074	3.80271	6.02263	5.4616	5.35458
hypothetical protein	TGGT1_273980	TGGT1_chrVIII	3133102	3133743	+	642	1.70635	3.10991	7.47754	1.37201e-05	0.000446047	3.283	2.82175	1.95818	2.00312	4.16284	3.90193	3.81162
dense granule protein GRA11	TGGT1_212410	AAQM03000406	691	2823	-	2133	1.70775	4.18534	9.22539	1.88786e-06	8.15475e-05	5.19115	3.71373	3.12045	3.16216	5.27271	4.85135	4.99165
hypothetical protein	TGGT1_212770	TGGT1_chrV	456259	461225	-	4967	1.73029	5.7861	4.98863	0.00043339	0.0084184	-0.826608	5.58327	4.49423	4.69099	7.46277	6.25574	6.22962
metallo-beta-lactamase domain-containing protein	TGGT1_203340	TGGT1_chrVIIa	2466054	2469084	+	3031	1.7311	2.9428	7.32404	1.65893e-05	0.000520162	3.11359	2.48358	1.71966	2.02466	4.13241	3.63081	3.66569
putative histone lysine methyltransferase, SET	TGGT1_294610	TGGT1_chrIa	979977	985190	-	5214	1.75706	6.29865	5.16228	0.000331355	0.00682261	-0.591602	6.24015	4.97355	5.05506	7.88321	6.80793	6.83202
hypothetical protein	TGGT1_318525	TGGT1_chrIV	1192489	1200329	-	7841	1.77805	3.48883	5.6487	0.000159821	0.00362947	0.633316	3.3947	2.36287	2.06678	4.84248	4.1116	4.15458
SAG-related sequence SRS30A	TGGT1_273130	TGGT1_chrVIII	3638958	3640118	-	1161	1.78383	3.95226	5.79172	0.000129804	0.00303711	0.761322	3.3947	2.72775	3.06158	5.5042	4.62269	4.40266
hypothetical protein	TGGT1_297670	TGGT1_chrII	1883129	1887479	+	4351	1.84689	3.82755	7.1016	2.19528e-05	0.000667992	2.66369	2.98448	3.23828	2.52527	4.28774	5.11971	4.80979
hypothetical protein	TGGT1_219660	TGGT1_chrXII	687294	702774	-	15481	1.85557	4.19435	10.7244	4.30713e-07	2.14186e-05	6.75459	3.22054	3.61462	2.98676	5.30489	5.0316	5.00768
hypothetical protein	TGGT1_289910	TGGT1_chrIX	3322620	3324452	-	1833	1.92168	4.60927	4.87982	0.000513897	0.00956127	-0.806242	4.59906	3.10812	3.25618	6.30546	5.28951	5.0973
Toxoplasma gondii family A protein	TGGT1_278390	TGGT1_chrXII	6039146	6040261	-	1116	1.93179	4.76995	12.8964	6.7199e-08	4.56141e-06	8.63576	3.90879	3.76357	3.7455	5.97912	5.67157	5.55114
hypothetical protein	TGGT1_316635	TGGT1_chrXI	5388077	5399266	-	11190	1.95971	4.41866	12.2166	1.16491e-07	7.49546e-06	8.10263	3.83958	3.30463	3.18146	5.42483	5.33598	5.42551
hypothetical protein	TGGT1_319380	TGGT1_chrIV	921986	932755	+	10770	1.9836	3.04913	10.5126	5.2504e-07	2.51409e-05	6.70369	1.88494	2.25516	2.02466	4.11695	3.85274	4.16033
EGF family domain-containing protein	TGGT1_294330	TGGT1_chrIa	788197	794012	+	5816	2.08384	2.69039	5.81757	0.000125052	0.00297094	1.05796	2.53702	0.916355	1.487	4.22183	3.45886	3.5213
3'5'-cyclic nucleotide phosphodiesterase domain-containing protein	TGGT1_318675	TGGT1_chrIV	1095403	1105205	-	9803	2.14105	3.5391	11.7306	1.75529e-07	1.02287e-05	7.78691	2.58855	2.50132	2.31416	4.43213	4.55254	4.84591
EGF family domain-containing protein	TGGT1_321800	TGGT1_chrVIIb	4714931	4718962	-	4032	2.35471	3.94902	13.4396	4.40913e-08	3.20414e-06	9.17951	2.86418	2.34196	3.08227	5.11825	5.10578	5.18168
hypothetical protein	TGGT1_248445	TGGT1_chrXII	3787919	3789812	-	1894	2.36737	3.49859	5.56643	0.000180372	0.00400775	0.53507	3.57584	1.31002	2.06678	5.19141	4.56617	4.28131
PAN domain-containing protein	TGGT1_249150	TGGT1_chrXII	4263869	4271532	+	7664	2.41417	3.56493	15.6943	8.90925e-09	8.59882e-07	10.8279	2.28964	2.36287	2.41545	4.84248	4.69889	4.78024
SAG-related sequence SRS47C	TGGT1_275370	TGGT1_chrX	7094944	7096601	-	1658	2.46315	2.74852	10.7867	4.06594e-07	2.05863e-05	7.00634	1.74055	1.22121	1.5772	4.24572	3.79605	3.91042
hypothetical protein	TGGT1_228240	TGGT1_chrX	368360	371801	+	3442	2.59151	2.81216	10.1607	7.35049e-07	3.38836e-05	6.39706	2.01619	1.43375	1.13767	4.16284	4.31091	3.81162

## Sheet: Down lfc 1.0
Functional Classification	[Product Description]	GeneID	Chr	Start	End	Strand	Length	logFC	AveExpr	t	P.Value	adj.P.Val	B	HA.rep1.bam	HA.rep2.bam	HA.rep3.bam	KO.rep1.bam	KO.rep2.bam	KO.rep3.bam
Signaling	Tyrosine kinase-like (TKL) protein	TGGT1_301270	TGGT1_chrIV	2241797	2257616	+	15820	-9.17972	3.79222	-34.4135	2.19267e-12	3.09157e-09	17.0742	8.41521	8.34673	8.38468	-0.360726	-1.46641	-0.566162
Hypothetical	hypothetical protein	TGGT1_320740	TGGT1_chrIV	49028	51614	+	2587	-8.3087	1.61591	-24.0027	1.02335e-10	2.87329e-08	14.4839	5.97079	5.7227	5.62115	-3.41962	-1.70742	-2.49216
Hypothetical	Toxoplasma gondii family C protein	TGGT1_300990	TGGT1_chrIV	2137567	2140604	-	3038	-7.72804	0.166588	-17.2764	3.27623e-09	4.26426e-07	11.5686	3.96836	3.86964	4.24016	-3.41962	-5.16685	-2.49216
Hypothetical	hypothetical protein	TGGT1_307270	TGGT1_chrXI	20442	20937	-	496	-6.75889	1.14597	-20.8016	4.65699e-10	8.64007e-08	13.2412	4.32298	4.44115	4.79803	-2.19723	-2.84492	-1.64416
Hypothetical	Toxoplasma gondii family C protein	TGGT1_307260	TGGT1_chrXI	22272	24083	-	1812	-6.61298	2.26112	-20.7603	4.75575e-10	8.64007e-08	13.2605	5.25948	5.65438	5.7831	-1.30414	-0.91892	-0.907199
Hypothetical	hypothetical protein	TGGT1_305890	TGGT1_chrIX	5429406	5438211	-	8806	-6.41055	2.81718	-26.0636	4.26352e-11	1.66911e-08	15.1421	6.10069	5.9896	5.97782	-0.48102	0.0426056	-0.726626
Cytoskeleton	MORN repeat-containing protein	TGGT1_223060	TGGT1_chrII	1372040	1399949	+	27910	-5.9111	5.43582	-33.4173	3.00299e-12	3.09157e-09	18.2732	8.45335	8.41025	8.27778	2.43005	2.16407	2.8794
Gene expression	PT repeat protein	TGGT1_410730	TGGT1_chrIX	5423454	5429305	-	5852	-5.82271	1.88043	-19.5913	8.76075e-10	1.42408e-07	12.7304	5.07005	4.6341	4.67406	-1.09769	-0.643286	-1.35466
Cytoskeleton	Tubulin-tyrosine ligase family protein	TGGT1_278930	TGGT1_chrXII	5665932	5671763	+	5832	-5.58667	4.55441	-28.2024	1.84017e-11	8.16937e-09	16.549	7.21543	7.36125	7.46329	1.37046	1.90997	2.00609
Hypothetical	hypothetical protein	TGGT1_284310	AAQM03000232	1614	2258	-	645	-5.56313	3.445	-17.3441	3.14497e-09	4.22315e-07	11.7489	6.35867	6.10113	6.28602	0.723339	1.49136	-0.290527
Hypothetical	hypothetical protein	TGGT1_242760	TGGT1_chrVI	2154540	2159822	-	5283	-5.55867	3.73093	-24.4579	8.38265e-11	2.58898e-08	15.0066	6.3771	6.51947	6.62159	0.550007	1.02298	1.29444
Hypothetical	hypothetical protein	TGGT1_410090	AAQM03000233	1403	2583	-	1181	-5.0975	3.18344	-21.5774	3.16312e-10	6.8813e-08	13.7722	5.86505	5.64801	5.70856	0.421683	1.06197	0.395364
Hypothetical	hypothetical protein	TGGT1_277930	TGGT1_chrXII	6320066	6341449	-	21384	-5.06104	6.3655	-40.5244	3.80107e-13	2.34792e-09	20.3621	8.96927	8.86449	8.85219	4.01501	3.72494	3.76711
Hypothetical	hypothetical protein	TGGT1_281460	TGGT1_chrVIIa	4038612	4040489	-	1878	-5.05368	3.70298	-21.1516	3.90484e-10	8.04007e-08	13.7383	6.0154	6.3674	6.30264	0.776778	1.34095	1.41473
Invasion	sushi domain (scr repeat) domain-containing protein	TGGT1_211270	TGGT1_chrIV	1791063	1808221	-	17159	-5.03596	6.76265	-36.9143	1.03411e-12	3.09157e-09	19.5735	9.45487	9.26152	9.13403	4.36392	4.32701	4.03453
Hypothetical	hypothetical protein	TGGT1_253300	TGGT1_chrIII	821640	823917	+	2278	-4.73723	2.31404	-14.5665	1.92741e-08	1.50704e-06	9.98432	4.71566	4.76553	4.57172	-0.0503854	-0.91892	0.800621
Hypothetical	hypothetical protein	TGGT1_410990	AAQM03000393	899	1255	-	357	-4.40289	1.32525	-14.3074	2.31907e-08	1.74694e-06	9.7877	3.52384	3.4485	3.60248	-1.09769	-1.46641	-0.0592016
Hypothetical	hypothetical protein	TGGT1_293840	TGGT1_chrIa	579219	588365	-	9147	-4.38081	6.84765	-34.2996	2.27193e-12	3.09157e-09	18.9314	9.14125	8.90671	9.05481	4.68367	4.46069	4.83876
Metabolism	melibiase subfamily protein	TGGT1_309930	TGGT1_chrXI	871310	877489	-	6180	-4.36131	5.5	-21.5344	3.23066e-10	6.8813e-08	14.1277	7.41892	7.88033	7.74327	2.84717	3.57124	3.53906
Invasion	SAG-related sequence SRS16B	TGGT1_320190	TGGT1_chrIV	385455	386651	-	1197	-4.2992	2.76486	-16.7348	4.56859e-09	5.22596e-07	11.385	4.85544	5.10966	4.78547	0.124701	0.85552	0.858336
Invasion	rhoptry kinase family protein ROP39	TGGT1_262050	TGGT1_chrVIIb	1382528	1384294	+	1767	-4.27048	7.34871	-25.5729	5.21916e-11	1.79104e-08	15.9442	9.49832	9.50051	9.46508	5.5719	5.23936	4.81709
Cytoskeleton	kinesin motor domain-containing protein	TGGT1_207665	TGGT1_chrIb	208618	221655	+	13038	-4.22606	2.96393	-16.938	4.02805e-09	4.87868e-07	11.5355	5.1721	5.05289	5.00177	0.204872	1.09994	1.252
Metabolism	gamma-glutamyl hydrolase	TGGT1_243350	TGGT1_chrVI	2488943	2493620	+	4678	-4.21318	5.86518	-33.6686	2.77161e-12	3.09157e-09	18.6801	7.98548	7.91746	8.00397	3.57662	3.73703	3.97055
Hypothetical	KRUF family protein	TGGT1_292375	TGGT1_chrIX	4523293	4527953	+	4661	-4.1688	2.67987	-13.2949	4.9256e-08	3.49718e-06	9.12721	4.85895	4.8457	4.54961	0.0398124	0.259417	1.52576
Metabolism	1,3-beta-glucan synthase component protein	TGGT1_278110	TGGT1_chrXII	6197420	6216781	-	19362	-3.98444	5.51589	-19.4383	9.51429e-10	1.50692e-07	13.0425	7.12089	7.69643	7.70252	3.76029	3.32099	3.49425
Hypothetical	hypothetical protein	TGGT1_243635	TGGT1_chrVI	2675496	2686843	-	11348	-3.82321	6.66019	-30.7444	7.32392e-12	5.65498e-09	17.8566	8.7656	8.58698	8.35763	4.71823	4.77126	4.76145
Hypothetical	hypothetical protein	TGGT1_294400	TGGT1_chrIa	864813	877679	-	12867	-3.81828	6.09623	-29.7094	1.05586e-11	6.52204e-09	17.488	8.10752	8.04503	7.84965	4.3196	3.99554	4.26005
Hypothetical	hypothetical protein	TGGT1_293780	TGGT1_chrIa	543207	544127	+	921	-3.67759	4.09786	-8.40363	4.61377e-06	0.000179241	4.35363	5.11174	6.39431	6.28713	1.89024	2.31697	2.58679
Hypothetical	hypothetical protein	TGGT1_217420	TGGT1_chrXII	1764973	1769703	-	4731	-3.54202	2.99392	-15.7066	8.83695e-09	8.59882e-07	10.8183	4.69622	4.90035	4.67065	1.22424	0.810432	1.66164
Signaling	HECT-domain (ubiquitin-transferase) domain-containing protein	TGGT1_270580	TGGT1_chrVIII	5164982	5174817	+	9836	-3.49717	7.53953	-30.8927	6.95685e-12	5.65498e-09	17.9241	9.38327	9.36247	9.11015	5.76608	5.70737	5.90786
hypothetical	hypothetical protein	TGGT1_462961	TGGT1_chrVIII	5146560	5164146	+	17587	-3.46949	6.94295	-19.8857	7.4873e-10	1.2847e-07	13.2388	8.90932	8.89912	8.20655	5.26338	5.09407	5.28526
hypothetical	KRUF family protein	TGGT1_252070	TGGT1_chrIII	346187	350038	-	3852	-3.46538	4.31871	-20.8748	4.4876e-10	8.64007e-08	13.7823	6.09773	5.91724	6.15424	2.44663	2.87207	2.42432
Gene expression	DHHC zinc finger domain-containing protein	TGGT1_301370	TGGT1_chrIV	2304597	2305949	-	1353	-3.44727	2.48237	-14.7321	1.71521e-08	1.37596e-06	10.1457	4.36791	4.04806	4.22164	0.723339	1.06197	0.471313
Signaling	3'5'-cyclic nucleotide phosphodiesterase domain-containing protein	TGGT1_226755	TGGT1_chrX	1280069	1293657	-	13589	-3.38941	5.0185	-19.7009	8.26071e-10	1.37909e-07	13.1901	6.98888	6.66336	6.49522	3.24808	3.43678	3.27867
Metabolism	putative NAD(P) transhydrogenase subunit beta	TGGT1_301210	TGGT1_chrIV	2195759	2200805	+	5047	-3.3793	3.9029	-11.0946	3.07085e-07	1.66392e-05	7.20228	5.1176	5.87783	5.77518	1.62477	2.46978	2.55223
Invasion	subtilisin SUB4	TGGT1_204360	TGGT1_chrVIIa	1751612	1758824	+	7213	-3.35099	5.51809	-24.173	9.49344e-11	2.79243e-08	15.3463	7.12089	7.24639	7.2008	3.56147	3.83597	4.14301
Hypothetical	hypothetical protein	TGGT1_235500	TGGT1_chrX	4806011	4808858	-	2848	-3.32472	5.60479	-21.8296	2.79734e-10	6.39969e-08	14.2683	7.25185	7.44942	7.10803	3.67138	4.19729	3.95078
Metabolism	MaoC family domain-containing protein	TGGT1_229140	TGGT1_chrVIII	43288	48332	-	5045	-3.32406	5.99255	-30.3186	8.50067e-12	5.83429e-09	17.7089	7.64008	7.55823	7.77061	4.30603	4.37812	4.30225
Hypothetical	hypothetical protein	TGGT1_409260	TGGT1_chrVIIa	3455880	3456825	+	946	-3.18364	4.43276	-20.7971	4.66777e-10	8.64007e-08	13.7548	5.95778	5.91547	6.18684	2.74361	2.79315	2.99969
Hypothetical	Toxoplasma gondii family B protein	TGGT1_244920	TGGT1_chrVI	3519367	3520185	+	819	-3.09928	1.8595	-9.45537	1.48674e-06	6.65477e-05	5.75886	3.38502	3.45825	3.36147	-0.612264	0.447862	1.11665
Hypothetical	hypothetical protein	TGGT1_240580	TGGT1_chrVI	1300182	1301475	-	1294	-3.08451	2.55308	-12.3815	1.01686e-07	6.75389e-06	8.41729	3.90879	4.32341	4.06418	0.550007	1.30889	1.16319
Cytoskeleton	MORN repeat-containing protein	TGGT1_235515	TGGT1_chrX	4810574	4820116	-	9543	-3.07778	4.72295	-17.6585	2.60626e-09	3.74392e-07	12.0337	6.0693	6.36092	6.362	2.82197	3.46615	3.25737
Trafficking	GCC2 and GCC3 domain-containing protein	TGGT1_207875	TGGT1_chrIb	386384	398242	+	11859	-3.0623	3.60822	-15.556	9.76583e-09	9.28055e-07	10.7376	5.23813	4.90749	5.28211	2.15529	2.251	1.81527
hypothetical	KRUF family protein	TGGT1_411050	TGGT1_chrIII	351322	355524	-	4203	-2.93577	6.0954	-29.1221	1.3067e-11	6.94427e-09	17.3095	7.58565	7.52904	7.56875	4.61197	4.54224	4.73473
Invasion	SAG-related sequence SRS35B	TGGT1_280580	TGGT1_chrVIIa	270183	270725	-	543	-2.90857	2.56787	-8.11714	6.40009e-06	0.000236727	4.19637	3.41387	4.11121	4.52716	1.14517	1.24254	0.967271
Invasion	rhoptry protein ROP15	TGGT1_211290	TGGT1_chrIV	1780392	1782862	-	2471	-2.86234	6.92721	-25.5925	5.17668e-11	1.79104e-08	15.9518	8.31041	8.24234	8.52869	5.62021	5.44325	5.41833
Ion transport	ABC transporter transmembrane region domain-containing protein	TGGT1_239020	TGGT1_chrVI	391915	415649	-	23735	-2.85977	7.1866	-29.0352	1.34906e-11	6.94427e-09	17.2887	8.66443	8.5612	8.62236	5.65987	5.76315	5.84858
Gene expression	RNA-dependent RNA polymerase RDP	TGGT1_217182	TGGT1_chrXI	5581444	5605950	-	24507	-2.83218	6.18319	-23.389	1.34698e-10	3.61752e-08	14.9912	7.52081	7.73703	7.54566	4.59719	4.96372	4.73473
Hypothetical	hypothetical protein	TGGT1_241710	AAQM03000172	562	2380	-	1819	-2.79566	2.30705	-13.0714	5.85708e-08	4.04756e-06	8.9603	3.65854	3.70745	3.72592	0.972698	0.614512	1.16319
Hypothetical	hypothetical protein	TGGT1_314310	TGGT1_chrXI	3956354	3958899	-	2546	-2.78553	7.73808	-19.2901	1.03116e-09	1.59237e-07	12.8923	8.95154	9.25542	9.19228	6.40322	6.56744	6.05859
Metabolism	MoeA N-terminal region (domain I and II) domain-containing protein	TGGT1_293480	TGGT1_chrIa	337858	341625	-	3768	-2.76368	7.75547	-26.0295	4.32341e-11	1.66911e-08	16.1325	9.25841	9.20275	8.94687	6.37209	6.39873	6.35396
Hypothetical	hypothetical protein	TGGT1_280400	TGGT1_chrVIIa	425141	443031	+	17891	-2.72542	6.57593	-28.1861	1.85156e-11	8.16937e-09	16.9764	8.01167	7.90236	7.90512	5.22063	5.27713	5.13865
Hypothetical	hypothetical protein	TGGT1_224680	TGGT1_chrX	2786738	2789912	-	3175	-2.65731	3.92774	-12.277	1.10811e-07	7.20504e-06	8.23037	4.90371	5.35376	5.51865	2.54231	2.8047	2.4433
Invasion	SAG-related sequence SRS19F	TGGT1_301180	TGGT1_chrIV	2185215	2186390	-	1176	-2.6069	2.85387	-9.36869	1.6259e-06	7.22529e-05	5.56841	3.71373	4.34459	4.39699	1.14517	1.67864	1.84412
Hypothetical	hypothetical protein	TGGT1_286928	TGGT1_chrV	1485163	1486032	+	870	-2.60214	3.51073	-14.9133	1.51171e-08	1.27312e-06	10.2983	4.73865	4.68064	4.99905	2.25281	2.10928	2.28394
Invasion	myosin G	TGGT1_314780	TGGT1_chrXI	4226752	4246422	-	19671	-2.60076	5.83832	-20.4388	5.60713e-10	9.89577e-08	13.5414	7.24182	7.14894	7.01628	4.31509	4.53878	4.76899
Invasion	SAG-related sequence SRS44	TGGT1_264660	TGGT1_chrIX	1955976	1963333	+	7358	-2.59744	7.10938	-8.13666	6.25729e-06	0.000232839	3.6409	7.6945	8.90849	8.61462	5.14135	6.00745	6.28985
Hypothetical	hypothetical protein	TGGT1_278580	TGGT1_chrXII	5928273	5932052	-	3780	-2.58942	4.41323	-18.5753	1.53325e-09	2.30997e-07	12.5747	5.6972	5.59818	5.81435	3.02332	3.05715	3.2892
Hypothetical	hypothetical protein	TGGT1_297647	TGGT1_chrII	1863823	1864841	-	1019	-2.57205	2.7223	-11.6478	1.88512e-07	1.08826e-05	7.78675	3.77432	4.07998	4.15485	1.73689	1.173	1.41473
Hypothetical	hypothetical protein	TGGT1_210235	TGGT1_chrIX	4736074	4741166	+	5093	-2.56642	5.06074	-15.6993	8.87965e-09	8.59882e-07	10.7355	6.15298	6.44911	6.42914	3.40056	3.97526	3.9574
Gene expression	zinc finger (CCCH type) motif-containing protein	TGGT1_226310	TGGT1_chrX	1634185	1638075	-	3891	-2.55869	3.30827	-14.7446	1.70026e-08	1.37596e-06	10.1857	4.41625	4.69308	4.65347	2.09345	2.01306	1.98033
Hypothetical	hypothetical protein	TGGT1_210245	TGGT1_chrIX	4724974	4735706	+	10733	-2.52538	6.45916	-14.8918	1.53444e-08	1.27312e-06	10.0555	7.56703	7.78236	7.81686	4.72843	5.43956	5.42073
Invasion	SAG-related sequence SRS20A	TGGT1_285870	TGGT1_chrV	2015649	2017548	-	1900	-2.50682	6.07009	-11.7813	1.6806e-07	1.00841e-05	7.53623	7.60975	7.47124	6.88485	5.2374	4.58637	4.63093
Ion transport	Sodium:neurotransmitter symporter family protein	TGGT1_314340	TGGT1_chrXI	3982069	3988411	-	6343	-2.44875	3.96083	-16.8299	4.30623e-09	5.11531e-07	11.5467	5.27791	5.17319	5.11651	2.83462	2.79315	2.56962
Hypothetical	hypothetical protein	TGGT1_319992	TGGT1_chrIV	555616	560488	-	4873	-2.44499	2.67434	-10.9283	3.57058e-07	1.86911e-05	7.1395	3.60949	4.12963	3.96186	1.50321	1.5474	1.29444
Signaling	WD domain, G-beta repeat-containing protein	TGGT1_202280	TGGT1_chrVIIa	3345374	3361640	-	16267	-2.43975	4.33588	-13.8748	3.18034e-08	2.33869e-06	9.47492	5.59381	5.48591	5.57081	2.6749	3.16854	3.5213
Signaling	patched family protein	TGGT1_285470	TGGT1_chrV	2253054	2263037	-	9984	-2.39382	8.5704	-22.0755	2.48476e-10	5.90321e-08	14.3685	9.82673	9.71211	9.76147	7.45971	7.43516	7.22723
Hypothetical	hypothetical protein	TGGT1_312140	TGGT1_chrXI	2411290	2418518	-	7229	-2.3639	7.36691	-16.2763	6.10186e-09	6.49849e-07	11.016	8.44085	8.59914	8.60482	5.84482	6.28694	6.42491
Invasion	SAG-related sequence SRS51	TGGT1_308840	TGGT1_chrXI	258885	259967	+	1083	-2.33427	8.85796	-17.5044	2.85651e-09	3.92104e-07	11.8569	10.1183	9.94041	10.0161	7.9436	7.59616	7.53326
Hypothetical	hypothetical protein	TGGT1_213445	TGGT1_chrV	907192	920674	+	13483	-2.29402	7.79477	-22.1421	2.40681e-10	5.90321e-08	14.3876	8.9587	9.01077	8.85276	6.51751	6.68217	6.74672
Hypothetical	hypothetical protein	TGGT1_241610	AAQM03000426	1944	3762	+	1819	-2.28293	5.75713	-15.0587	1.36741e-08	1.18965e-06	10.2105	6.72768	6.91856	7.04357	4.25986	4.72948	4.86363
Metabolism	penicillin amidase	TGGT1_275320	TGGT1_chrX	7057184	7067964	+	10781	-2.26398	6.23073	-17.5239	2.82348e-09	3.92104e-07	11.8369	7.27103	7.47305	7.3372	4.82355	5.14263	5.33693
Hypothetical	hypothetical protein	TGGT1_225680	TGGT1_chrX	2034227	2038785	+	4559	-2.26344	5.8246	-11.7491	1.72765e-07	1.01635e-05	7.51713	6.73342	7.04362	7.09282	4.15277	4.99932	4.92569
Hypothetical	hypothetical protein	TGGT1_240880	TGGT1_chrVI	1475994	1479783	+	3790	-2.2626	5.29018	-11.795	1.66101e-07	1.00841e-05	7.61897	6.7831	6.38284	6.1096	4.42378	4.09759	3.94413
Hypothetical	hypothetical protein	TGGT1_409720	TGGT1_chrX	4885710	4886539	+	830	-2.23368	2.51079	-10.8029	4.00584e-07	2.04497e-05	7.03072	3.44216	3.63195	3.80893	1.43836	1.49136	1.252
Hypothetical	hypothetical protein	TGGT1_312860	TGGT1_chrXI	2915389	2922031	+	6643	-2.22881	7.0986	-24.7413	7.41704e-11	2.41132e-08	15.5833	8.24534	8.14988	8.24433	5.99753	5.95404	6.00049
Hypothetical	hypothetical protein	TGGT1_410160	AAQM03000243	1739	3007	-	1269	-2.21683	5.90627	-15.4441	1.0525e-08	9.70345e-07	10.4725	6.7877	7.1527	7.10803	4.54038	4.99932	4.84947
Metabolism	hydrolase, alpha/beta fold family protein	TGGT1_230905	TGGT1_chrVIII	1084424	1092044	+	7621	-2.15175	6.01035	-22.3232	2.20793e-10	5.68266e-08	14.4826	7.12089	7.04523	7.09727	4.9098	5.02174	4.86715
Hypothetical	hypothetical protein	TGGT1_218910	TGGT1_chrXII	1156424	1162368	-	5945	-2.12708	3.60911	-13.4213	4.47126e-08	3.21151e-06	9.1827	4.70791	4.62547	4.67065	2.34415	2.49849	2.80796
Gene expression	RAP domain-containing protein	TGGT1_285840	TGGT1_chrV	2030043	2033692	+	3650	-2.11958	4.99538	-14.8812	1.5458e-08	1.27312e-06	10.1491	6.21304	6.09802	5.84946	3.80599	3.88028	4.12549
Signaling	NEK kinase	TGGT1_218400	TGGT1_chrXII	1477960	1488478	-	10519	-2.10212	3.68014	-9.32122	1.70804e-06	7.42995e-05	5.38399	5.13215	4.6341	4.4256	2.51112	2.52664	2.85125
Trafficking	GCC2 and GCC3 domain-containing protein	TGGT1_253930	TGGT1_chrIII	1289915	1331533	+	41619	-2.09335	5.14093	-14.1953	2.51483e-08	1.87158e-06	9.62275	6.22936	6.26976	6.06353	3.74025	4.24042	4.30225
Hypothetical	hypothetical protein	TGGT1_244408	TGGT1_chrVI	3161435	3162046	-	612	-2.0845	3.41529	-10.3596	6.07035e-07	2.81929e-05	6.50485	4.26609	4.51306	4.60784	2.07223	2.76979	2.26273
Hypothetical	hypothetical protein	TGGT1_241130	TGGT1_chrVI	1596500	1605048	+	8549	-2.0806	4.92743	-16.3481	5.82877e-09	6.31654e-07	11.17	5.92475	6.00132	5.9709	3.65005	3.93381	4.08376
Hypothetical	hypothetical protein	TGGT1_293500	TGGT1_chrIa	351991	369617	+	17627	-2.07867	4.65845	-16.5464	5.14071e-09	5.67039e-07	11.3219	5.81545	5.67124	5.60337	3.56147	3.57799	3.72119
Hypothetical	hypothetical protein	TGGT1_239795	TGGT1_chrVI	913142	914910	+	1769	-2.06279	6.11931	-15.4696	1.03468e-08	9.68371e-07	10.4712	7.07871	7.08589	7.29297	4.80438	5.324	5.12989
Hypothetical	hypothetical protein	TGGT1_217610	TGGT1_chrXII	1892843	1897102	-	4260	-2.05013	8.11683	-18.2073	1.89138e-09	2.78167e-07	12.2566	9.14807	9.11266	9.16451	7.03262	7.28617	6.95699
Hypothetical	hypothetical protein	TGGT1_306680	TGGT1_chrIX	6058395	6062401	+	4007	-2.04725	3.86465	-11.2723	2.61952e-07	1.48447e-05	7.32072	4.66054	5.07524	4.91795	2.57285	2.83878	3.12255
Hypothetical	hypothetical protein	TGGT1_261650	TGGT1_chrVIIb	1586531	1593870	-	7340	-2.03107	5.33767	-12.0855	1.29933e-07	8.18976e-06	7.8634	6.07984	6.65809	6.31798	4.10133	4.35867	4.51009
Hypothetical	hypothetical protein	TGGT1_297643	TGGT1_chrII	1862112	1863585	+	1474	-1.98084	3.07283	-10.8228	3.93306e-07	2.02454e-05	6.99327	3.85369	4.11737	4.20287	2.0507	1.99302	2.21933
Hypothetical	hypothetical protein	TGGT1_253770	TGGT1_chrIII	1165263	1165846	+	584	-1.92806	2.91027	-7.84502	8.80412e-06	0.000300459	3.78013	3.54138	3.98202	4.06937	1.53458	1.90997	2.42432
Gene expression	tetratricopeptide repeat-containing protein	TGGT1_214580	TGGT1_chrX	6263938	6273697	-	9760	-1.91648	4.99326	-11.8264	1.61716e-07	1.00392e-05	7.67112	5.75284	6.12886	5.96813	3.68542	4.1483	4.27602
Hypothetical	hypothetical protein	TGGT1_244412	TGGT1_chrVI	3162511	3165777	+	3267	-1.91354	6.30145	-15.1531	1.28178e-08	1.13108e-06	10.2302	7.42838	7.25061	7.09854	5.14135	5.53272	5.35709
Hypothetical	hypothetical protein	TGGT1_312875	TGGT1_chrXI	2925005	2934249	-	9245	-1.91284	5.5604	-17.2576	3.31366e-09	4.26426e-07	11.7012	6.57424	6.61189	6.36727	4.54424	4.64212	4.62262
Hypothetical	hypothetical protein	TGGT1_278205	TGGT1_chrXII	6140376	6167975	-	27600	-1.869	7.69444	-15.2415	1.20686e-08	1.09629e-06	10.29	8.554	8.84303	8.48324	6.63431	6.71923	6.93285
Gene expression	ribosomal RNA large subunit methyltransferase J protein	TGGT1_216610	TGGT1_chrXI	5960546	5966799	-	6254	-1.8656	3.86067	-12.3574	1.03716e-07	6.81548e-06	8.2824	4.87633	4.77726	4.74712	2.92023	3.14149	2.70161
Metabolism	ATPase family associated with various cellular activities (AAA) domain-containing protein	TGGT1_286932	TGGT1_chrV	1434594	1483098	-	48505	-1.86412	5.74194	-16.7411	4.55065e-09	5.22596e-07	11.3546	6.758	6.5921	6.66595	4.64826	4.81186	4.97544
Metabolism	vitamin k epoxide reductase family protein	TGGT1_203720	TGGT1_chrVIIa	2194294	2196890	+	2597	-1.86103	4.54532	-5.1085	0.000359912	0.00726529	-0.434157	4.58644	6.08549	5.76562	3.39202	3.88572	3.5566
Signaling	protein phosphatase 2C domain-containing protein	TGGT1_276920	TGGT1_chrXII	6754273	6760165	-	5893	-1.83464	5.28825	-10.5814	4.92154e-07	2.37503e-05	6.4469	5.84047	6.35572	6.41799	4.15781	4.49315	4.46436
Cytoskeleton	putative dynein gamma chain, flagellar outer arm	TGGT1_306338B	TGGT1_chrIX	5753458	5781211	-	27754	-1.83313	6.53147	-16.0023	7.28049e-09	7.49526e-07	10.8161	7.33151	7.53711	7.48141	5.45996	5.82113	5.55769
Hypothetical	hypothetical protein	TGGT1_277685	TGGT1_chrXII	6488597	6489366	+	770	-1.81313	4.53198	-14.5852	1.90216e-08	1.50637e-06	9.97207	5.45263	5.49778	5.37515	3.74025	3.65014	3.47593
Hypothetical	hypothetical protein	TGGT1_220060A	AAQM03000381	335	2051	+	1717	-1.80582	3.99426	-13.0626	5.89737e-08	4.04756e-06	8.85215	5.01775	4.82325	4.85323	3.00104	3.15958	3.11072
Hypothetical	hypothetical protein	TGGT1_265030	TGGT1_chrIX	1646247	1647587	-	1341	-1.78316	4.54642	-14.9842	1.43941e-08	1.23489e-06	10.2596	5.37404	5.48829	5.45663	3.70622	3.68802	3.56529
Trafficking	Rab11b	TGGT1_320480	TGGT1_chrIV	260360	262094	+	1735	-1.78294	4.8531	-15.1865	1.25284e-08	1.12156e-06	10.3735	5.65149	5.83545	5.74631	3.85651	4.00057	4.02826
hypothetical	hypothetical protein	TGGT1_203040	TGGT1_chrVIIa	2737414	2740528	+	3115	-1.75128	6.00288	-17.0276	3.81213e-09	4.7434e-07	11.5201	6.91005	6.77482	6.9496	5.00245	5.1874	5.19294
Invasion	SAG-related sequence SRS17A	TGGT1_319360	TGGT1_chrIV	952267	953955	+	1689	-1.72635	3.74756	-7.38607	1.53587e-05	0.000491557	3.04197	4.23409	4.92165	4.68424	2.44663	3.1863	3.01246
Gene expression	ribosomal l25 family protein	TGGT1_314295	TGGT1_chrXI	3951643	3956234	+	4592	-1.72087	5.29396	-17.0159	3.83957e-09	4.7434e-07	11.564	6.1372	6.11968	6.207	4.44869	4.45337	4.3978
Trafficking	HEAT repeat-containing protein	TGGT1_207970	TGGT1_chrIb	500254	511068	+	10815	-1.69817	4.05444	-9.79105	1.05782e-06	4.76945e-05	5.81486	4.96674	4.99715	4.74388	2.83462	3.27194	3.51234
hypothetical	hypothetical protein	TGGT1_212940	TGGT1_chrV	577502	587862	-	10361	-1.662	4.14572	-11.7694	1.69782e-07	1.00841e-05	7.72553	4.88322	4.92868	5.10645	3.46709	3.16854	3.32034
Gene expression	RAP domain-containing protein	TGGT1_225510	TGGT1_chrX	2098031	2107281	+	9251	-1.64221	5.19001	-6.73582	3.52589e-05	0.001013	1.90164	6.14583	6.3687	5.51294	3.99823	4.28642	4.82796
Hypothetical	hypothetical protein	TGGT1_245530	TGGT1_chrXII	2288056	2297468	+	9413	-1.58241	5.20406	-8.04374	6.96952e-06	0.000251759	3.62423	5.64947	6.29718	6.03464	4.02056	4.53878	4.68376
Hypothetical	hypothetical protein	TGGT1_244260	TGGT1_chrVI	3058707	3059210	+	504	-1.58033	5.79814	-14.5233	1.98748e-08	1.53459e-06	9.7906	6.51666	6.52875	6.72222	5.12083	5.01927	4.88114
Hypothetical	hypothetical protein	TGGT1_211860	TGGT1_chrX	4058019	4059920	-	1902	-1.54576	5.50221	-10.3648	6.04064e-07	2.81929e-05	6.19154	6.42513	6.43314	5.97367	4.55192	4.82326	4.80613
Hypothetical	hypothetical protein	TGGT1_311460	TGGT1_chrXI	2044981	2045484	-	504	-1.5421	3.40216	-10.4767	5.43126e-07	2.56098e-05	6.60734	4.16222	4.14178	4.20758	2.60275	2.58135	2.71729
Cytoskeleton	myosin H	TGGT1_243250	TGGT1_chrVI	2380998	2399536	-	18539	-1.53093	7.12648	-13.1311	5.59085e-08	3.92439e-06	8.6358	7.91868	7.94589	7.80524	6.50964	6.11913	6.46029
Hypothetical	hypothetical protein	TGGT1_222030	TGGT1_chrII	752551	758111	+	5561	-1.50889	5.78633	-16.1295	6.70501e-09	7.0198e-07	10.9359	6.53099	6.51947	6.56852	5.05746	4.97142	5.07008
Hypothetical	hypothetical protein	TGGT1_207880	TGGT1_chrIb	400378	422519	+	22142	-1.48752	7.34024	-14.42	2.13926e-08	1.63138e-06	9.66099	8.19324	8.02631	8.03282	6.48877	6.74642	6.55387
Hypothetical	hypothetical protein	TGGT1_409990	AAQM03000215	605	3921	-	3317	-1.48503	5.7683	-11.7768	1.68719e-07	1.00841e-05	7.51985	6.34998	6.61734	6.56577	4.78821	5.16743	5.12108
Invasion	SAG-related sequence SRS29C	TGGT1_233480	TGGT1_chrVIII	2667297	2668415	+	1119	-1.48294	10.6127	-5.16622	0.000329358	0.00680416	-0.364445	11.8807	11.6779	10.4887	10.1427	9.69089	9.79538
Hypothetical	hypothetical protein	TGGT1_411390	AAQM03000485	1	1351	-	1351	-1.48284	4.21289	-8.08755	6.62335e-06	0.000240661	3.83957	4.7272	5.00714	5.11902	3.06688	3.64372	3.71339
Hypothetical	hypothetical protein	TGGT1_264140	TGGT1_chrVIIb	110564	129976	-	19413	-1.47952	7.80178	-11.1662	2.87948e-07	1.6126e-05	6.91105	8.65741	8.35914	8.61129	6.81998	7.09847	7.2644
hypothetical	hypothetical protein	TGGT1_253755	TGGT1_chrIII	1159163	1161208	+	2046	-1.46874	4.18903	-4.94528	0.000463739	0.00886848	-0.649864	4.36791	5.30057	5.07325	2.87194	3.43678	4.08376
Hypothetical	hypothetical protein	TGGT1_411270	AAQM03000458	1174	1797	+	624	-1.45181	4.53226	-10.5972	4.84925e-07	2.35857e-05	6.55812	5.1889	5.17614	5.4042	3.59904	3.92855	3.89672
Hypothetical	hypothetical protein	TGGT1_285830	TGGT1_chrV	2036201	2053447	-	17247	-1.44892	6.84536	-15.7017	8.86536e-09	8.59882e-07	10.5897	7.5761	7.47185	7.6623	6.0769	6.11682	6.16819
Gene expression	AARP2CN (NUC121) domain-containing protein	TGGT1_313830	TGGT1_chrXI	3674749	3684807	+	10059	-1.44566	6.95535	-16.7044	4.65578e-09	5.22886e-07	11.2696	7.6355	7.72699	7.67171	6.26863	6.21199	6.21727
Hypothetical	hypothetical protein	TGGT1_411170	AAQM03000443	1	2355	+	2355	-1.44431	4.65694	-10.7014	4.40018e-07	2.15714e-05	6.64245	5.54682	5.41761	5.18266	3.875	3.99554	3.924
Trafficking	aspartyl protease ASP1	TGGT1_201840	TGGT1_chrVIIa	3648103	3654235	+	6133	-1.38026	8.01183	-7.92775	7.98381e-06	0.000278621	3.37054	8.41966	8.73766	8.95338	6.94852	7.53034	7.48139
Hypothetical	hypothetical protein	TGGT1_272730	TGGT1_chrVIII	3757273	3761137	-	3865	-1.34847	5.51105	-12.1284	1.25358e-07	7.98282e-06	7.85926	6.30705	6.17983	6.07132	4.7045	4.90863	4.89499
Ion transport	inorganic anion transporter, sulfate permease (SulP) family protein	TGGT1_280500	TGGT1_chrVIIa	324697	328536	-	3840	-1.32255	4.04402	-8.79793	2.98079e-06	0.000124808	4.70979	4.81275	4.48472	4.81048	3.5229	3.31293	3.32034
Hypothetical	hypothetical protein	TGGT1_266970	TGGT1_chrIX	700995	702987	+	1993	-1.31117	6.34935	-11.123	2.99348e-07	1.63635e-05	6.85673	6.90668	6.97482	7.13674	5.48627	5.88504	5.70653
Hypothetical	hypothetical protein	TGGT1_314358	TGGT1_chrXI	3993477	4000520	+	7044	-1.31115	4.3935	-6.06559	8.78463e-05	0.0022148	1.06007	5.29869	5.1613	4.69435	4.18277	3.39921	3.6247
Invasion	sushi domain (scr repeat) domain-containing protein	TGGT1_223480	TGGT1_chrX	3694895	3727112	+	32218	-1.2863	4.39065	-8.79389	2.99392e-06	0.000124808	4.64579	4.94384	5.14026	5.02866	3.49127	3.99554	3.74433
Hypothetical	hypothetical protein	TGGT1_278245	TGGT1_chrXII	6121125	6123644	+	2520	-1.27711	3.2302	-5.89566	0.000111791	0.0026974	1.03484	3.60949	4.31807	3.69938	2.54231	2.6597	2.55223
Hypothetical	hypothetical protein	TGGT1_236670A	TGGT1_chrX	5378781	5381682	+	2902	-1.27059	4.17813	-6.20054	7.27468e-05	0.00188805	1.29884	4.66054	4.9938	4.7728	3.03434	3.59802	4.00928
Invasion	subtilisin SUB1	TGGT1_204050	TGGT1_chrVIIa	1932241	1938144	+	5904	-1.26896	11.7386	-8.4363	4.44715e-06	0.000174969	4.26994	12.6191	12.1393	12.3622	10.9957	11.1556	11.1599
Hypothetical	hypothetical protein	TGGT1_213635	TGGT1_chrV	1057763	1066798	-	9036	-1.26475	5.14091	-11.0609	3.16577e-07	1.69746e-05	6.91752	5.89436	5.66073	5.75922	4.41538	4.49315	4.62262
Hypothetical	hypothetical protein	TGGT1_314362	TGGT1_chrXI	4000990	4007611	+	6622	-1.26211	3.28176	-6.01953	9.37408e-05	0.00233689	1.20932	4.26081	3.91989	3.58084	2.8092	2.62105	2.49879
Hypothetical	hypothetical protein	TGGT1_231991	TGGT1_chrVIII	1709841	1710810	-	970	-1.25974	3.0521	-6.72174	3.59199e-05	0.00102248	2.26151	3.51499	3.69101	3.82742	2.71652	2.21686	2.34578
Hypothetical	hypothetical protein	TGGT1_276930	TGGT1_chrXII	6750451	6751569	+	1119	-1.25637	7.77118	-10.9721	3.43103e-07	1.81141e-05	6.7168	8.3206	8.2623	8.62126	7.09114	7.26282	7.06894
Hypothetical	hypothetical protein	TGGT1_294980	TGGT1_chrIa	1287876	1289315	+	1440	-1.2521	8.40824	-11.1537	2.91207e-07	1.6126e-05	6.93777	9.13603	8.90537	9.06085	7.63815	7.91647	7.79255
Hypothetical	hypothetical protein	TGGT1_294990	TGGT1_chrIa	1289526	1290155	+	630	-1.24384	8.25248	-11.0532	3.18772e-07	1.69746e-05	6.82915	8.98016	8.7137	8.93039	7.49152	7.74585	7.65326
Hypothetical	hypothetical protein	TGGT1_301290	TGGT1_chrIV	2260628	2263813	-	3186	-1.23508	5.78589	-12.4526	9.59513e-08	6.4423e-06	8.11262	6.32235	6.45033	6.43216	5.14643	5.08936	5.2747
Metabolism	ATPase family associated with various cellular activities (AAA) domain-containing protein	TGGT1_230830	TGGT1_chrVIII	1002493	1044389	-	41897	-1.23174	5.69911	-11.5107	2.12341e-07	1.21447e-05	7.27512	6.30062	6.35311	6.2849	4.94524	5.04139	5.26939
Hypothetical	hypothetical protein	TGGT1_222060	TGGT1_chrII	778582	786596	-	8015	-1.22442	4.49796	-7.44599	1.42629e-05	0.000461265	2.96658	4.90032	5.36417	5.06808	3.60644	3.99554	4.05319
Invasion	SAG-related sequence SRS23	TGGT1_239090	TGGT1_chrVI	451889	452773	-	885	-1.19958	5.36102	-10.7381	4.25276e-07	2.13571e-05	6.57338	5.98528	6.04402	5.86297	4.65898	4.9113	4.70358
Hypothetical	hypothetical protein	TGGT1_305610	TGGT1_chrIX	5280437	5285939	-	5503	-1.16765	4.4425	-10.0335	8.32108e-07	3.80735e-05	5.99193	4.98287	5.08156	5.01258	3.89326	3.80182	3.88288
Invasion	putative rhoptry protein	TGGT1_295105	TGGT1_chrIa	1392959	1393267	-	309	-1.16641	4.19252	-7.24324	1.83538e-05	0.000569704	2.75288	4.9071	4.67229	4.76642	3.83777	3.72494	3.24661
Signaling	protein kinase (incomplete catalytic triad)	TGGT1_212970	TGGT1_chrV	604269	614364	-	10096	-1.14592	3.37573	-6.17377	7.55056e-05	0.00195146	1.41456	4.15654	3.78696	3.89328	3.09871	2.54051	2.77837
Metabolism	radical SAM domain-containing protein	TGGT1_213780	TGGT1_chrV	1183802	1191961	-	8160	-1.13765	5.27962	-9.33693	1.68037e-06	7.36145e-05	5.1173	5.84047	5.8669	5.83125	4.47722	4.72948	4.93243
Hypothetical	hypothetical protein	TGGT1_250500	TGGT1_chrXII	5008766	5012173	-	3408	-1.1312	4.97789	-7.9755	7.54818e-06	0.00026796	3.56001	5.76782	5.58489	5.29103	4.48125	4.43492	4.30744
Hypothetical	Toxoplasma gondii family C protein	TGGT1_298060	TGGT1_chrII	2213861	2224605	+	10745	-1.12645	7.21356	-6.29644	6.37168e-05	0.00168196	1.10183	7.54438	7.91436	7.87098	6.19938	6.79858	6.95368
Metabolism	putative peptidyl-prolyl isomerase FKBP12	TGGT1_228360	TGGT1_chrX	286110	288045	+	1936	-1.10196	5.54099	-11.1492	2.92392e-07	1.6126e-05	6.94856	6.12707	6.13951	6.00921	4.9394	4.97908	5.05164
Hypothetical	hypothetical protein	TGGT1_271015	TGGT1_chrVIII	4787994	4788695	-	702	-1.09709	3.11506	-7.01169	2.46264e-05	0.000734867	2.64293	3.64237	3.60587	3.739	2.49526	2.62105	2.58679
Gene expression	leucine rich repeat-containing protein	TGGT1_260480	TGGT1_chrVIIb	2190951	2205199	+	14249	-1.09329	3.36042	-5.66211	0.000156714	0.00358527	0.647931	3.70597	4.00215	3.99496	2.46302	2.82751	3.1689
Signaling	C2 domain-containing protein	TGGT1_295472	TGGT1_chrIa	1701853	1714088	-	12236	-1.07682	4.8356	-8.10467	6.49322e-06	0.000237329	3.74129	5.32678	5.49067	5.29546	4.12728	4.21901	4.55442
Hypothetical	hypothetical protein	TGGT1_235140	TGGT1_chrX	4531283	4533475	+	2193	-1.07435	7.69041	-8.17785	5.96701e-06	0.000223392	3.65195	8.14098	8.16558	8.3813	6.90494	7.15705	7.39262
Cytoskeleton	Tubulin-tyrosine ligase family protein	TGGT1_307760	TGGT1_chrXII	326782	332206	-	5425	-1.06962	6.222	-10.8456	3.85158e-07	1.99926e-05	6.58995	6.84002	6.78938	6.64089	5.58881	5.71809	5.75482
Hypothetical	hypothetical protein	TGGT1_297492	TGGT1_chrII	1796087	1797671	-	1585	-1.05497	4.22492	-7.35256	1.60109e-05	0.000504589	2.88876	4.92057	4.80044	4.55332	3.71993	3.77273	3.58252
Metabolism	triose-phosphate isomerase TPI-II	TGGT1_233500	TGGT1_chrVIII	2678566	2683488	-	4923	-1.04927	6.87086	-11.8205	1.62525e-07	1.00392e-05	7.48383	7.36453	7.33966	7.48433	6.3336	6.39109	6.31197
Hypothetical	hypothetical protein	TGGT1_308965	TGGT1_chrXI	363989	370432	+	6444	-1.04419	4.36534	-6.94464	2.68476e-05	0.000793482	2.31387	4.96998	5.08156	4.62203	3.8993	3.7786	3.84055
Hypothetical	hypothetical protein	TGGT1_202970	TGGT1_chrVIIa	2807933	2816397	+	8465	-1.03706	3.47451	-6.49386	4.86893e-05	0.00132491	1.85469	3.92224	4.0988	3.94502	3.00104	2.73402	3.14591
Hypothetical	hypothetical protein	TGGT1_224935	TGGT1_chrX	2570898	2576736	+	5839	-1.03675	5.27761	-7.91525	8.10223e-06	0.000279595	3.43661	5.86505	5.92077	5.59799	4.81719	4.56277	4.90187
Signaling	protein-tyrosine-phosphatase	TGGT1_261410	TGGT1_chrVIIb	1737178	1741612	+	4435	-1.03501	5.3464	-8.7888	3.01058e-06	0.000124808	4.48355	5.82264	5.95043	5.81589	4.62295	4.8652	5.00129
Metabolism	putative glycogen synthase	TGGT1_222800	TGGT1_chrII	1195588	1227581	-	31994	-1.02331	7.0392	-8.5783	3.79476e-06	0.000151227	4.11037	7.33968	7.75395	7.55679	6.40322	6.52446	6.65708
Hypothetical	hypothetical protein	TGGT1_261400	TGGT1_chrVIIb	1743518	1746928	-	3411	-1.01073	8.18444	-9.91542	9.34735e-07	4.24549e-05	5.67247	8.77142	8.71421	8.58345	7.60621	7.63789	7.79347
Gene expression	poly(ADP-ribose) polymerase and DNA-Ligase Zn-finger region domain-containing protein	TGGT1_293510	TGGT1_chrIa	371571	373049	-	1479	-1.00823	6.12396	-8.23222	5.60598e-06	0.000212443	3.73187	6.46474	6.81046	6.61717	5.72589	5.71197	5.41353
Invasion	SAG-related sequence SRS16C	TGGT1_320180	TGGT1_chrIV	388819	390015	-	1197	-1.00574	5.66482	-9.05805	2.2529e-06	9.53164e-05	4.75257	6.01383	6.29989	6.19161	5.05476	5.24995	5.17885

## Sheet: Up lfc 1.0
Functional Classification	[Product Description]	GeneID	Chr	Start	End	Strand	Length	logFC	AveExpr	t	P.Value	adj.P.Val	B	HA.rep1.bam	HA.rep2.bam	HA.rep3.bam	KO.rep1.bam	KO.rep2.bam	KO.rep3.bam
Hypothetical	hypothetical protein	TGGT1_204325	TGGT1_chrVIIa	1781463	1782179	+	717	1.00455	3.10712	5.04681	0.000395921	0.00788904	-0.267956	2.5544	2.96503	2.33154	3.59161	3.79025	3.40991
Hypothetical	hypothetical protein	TGGT1_287040	TGGT1_chrV	1431859	1433429	+	1571	1.01736	5.11247	6.06172	8.83264e-05	0.00221785	0.924616	4.49037	4.60368	4.71768	5.98906	5.53965	5.33439
Signaling	protein kinase (incomplete catalytic triad)	TGGT1_274170	TGGT1_chrVIII	2951100	2952667	-	1568	1.06235	2.99031	5.88623	0.00011331	0.0027234	1.06822	2.20412	2.50132	2.66894	3.59904	3.57799	3.39048
Metabolism	peroxisomal biogenesis factor PEX11	TGGT1_243720	TGGT1_chrVI	2727140	2730347	-	3208	1.08492	3.49729	4.87155	0.000520632	0.0096469	-0.633164	2.51942	3.41886	2.93083	3.74696	4.13465	4.23303
Signaling	protein kinase, other	TGGT1_275610	TGGT1_chrIII	315214	321791	-	6578	1.111	4.43817	5.34786	0.000249894	0.00539718	-0.0515019	3.93557	3.75568	3.94502	5.45587	4.64533	4.89154
hypothetical	hypothetical protein	TGGT1_321460	TGGT1_chrIb	1791364	1792272	-	909	1.11584	4.99186	8.725	3.22794e-06	0.000131763	4.46899	4.40192	4.60368	4.31198	5.59068	5.66841	5.3745
Gene expression	zinc finger, c2h2 type domain-containing protein	TGGT1_206650	TGGT1_chrVIIa	723143	727810	-	4668	1.11929	3.4064	6.01891	9.38235e-05	0.00233689	1.18549	2.86418	3.1448	2.5403	4.02056	3.77273	4.0958
Cytoskeleton	putative myosin heavy chain	TGGT1_254850	TGGT1_chrIII	1957613	1959741	+	2129	1.15262	3.51829	6.7249	3.57705e-05	0.00102248	2.18077	2.80732	2.90927	3.11275	3.96983	4.32701	3.98357
Gene expression	ribonuclease type III Dicer	TGGT1_267030	TGGT1_chrIX	654825	676327	+	21503	1.17071	3.5781	7.77377	9.58353e-06	0.000325261	3.56013	2.98448	3.09568	2.89621	4.10133	4.08345	4.30744
Hypothetical	hypothetical protein	TGGT1_257000	TGGT1_chrVIIb	4220229	4223032	-	2804	1.19862	4.60147	9.34231	1.671e-06	7.36145e-05	5.23511	3.86069	3.96161	4.16943	5.22784	5.09877	5.29051
Trafficking	GCC2 and GCC3 domain-containing protein	TGGT1_207865	TGGT1_chrIb	348191	385152	+	36962	1.20138	4.18275	7.26499	1.78596e-05	0.000557166	2.79188	3.1986	3.68272	3.85172	4.68017	4.83737	4.84591
Hypothetical	hypothetical protein	TGGT1_243940	TGGT1_chrVI	2817740	2818849	-	1110	1.20166	3.14308	5.79476	0.000129234	0.00303528	0.904069	2.46532	2.50132	2.66894	4.04799	3.78444	3.39048
Gene expression	RuvB family 2 protein	TGGT1_288860	TGGT1_chrIX	2586575	2593961	-	7387	1.20916	8.07929	8.31545	5.09814e-06	0.000194904	3.85592	7.50469	7.71484	7.20139	8.47001	8.78088	8.80395
Hypothetical	hypothetical protein	TGGT1_305790	TGGT1_chrIX	5365824	5372699	-	6876	1.21871	4.11582	8.01973	7.16746e-06	0.000257404	3.77255	3.31535	3.50602	3.67916	4.6266	4.64212	4.92569
Hypothetical	hypothetical protein	TGGT1_268182	TGGT1_chrVIII	6659816	6662435	+	2620	1.2306	3.17462	5.65516	0.000158316	0.00360856	0.68611	2.98448	2.29921	2.38247	3.935	3.50911	3.93745
Hypothetical	hypothetical protein	TGGT1_313840	TGGT1_chrXI	3686911	3687966	+	1056	1.23138	2.9909	5.9794	9.92205e-05	0.00242247	1.21178	2.80732	2.25516	2.08739	3.67841	3.68802	3.42908
Hypothetical	hypothetical protein	TGGT1_203800	TGGT1_chrVIIa	2126736	2133846	+	7111	1.23704	3.0803	5.80962	0.000126493	0.00299367	0.939584	2.57158	2.82136	2.02466	3.88111	3.61779	3.56529
Metabolism	putative type I fatty acid synthase	TGGT1_294820	TGGT1_chrIa	1146964	1183005	+	36042	1.24724	3.65408	8.17782	5.96723e-06	0.000223392	4.04908	2.8918	3.03183	3.15241	4.19754	4.2147	4.43621
Hypothetical	hypothetical protein	TGGT1_286460	TGGT1_chrV	1678167	1678680	-	514	1.25364	5.23652	6.91046	2.80622e-05	0.000825429	2.13088	4.88666	4.84941	4.12526	5.88188	5.99113	5.68476
Hypothetical	hypothetical protein	TGGT1_225690	TGGT1_chrX	2025685	2031135	+	5451	1.26641	5.83776	6.3059	6.28935e-05	0.00166735	1.19313	5.44099	5.10657	5.07067	6.96947	6.19564	6.24323
Hypothetical	hypothetical protein	TGGT1_257430	TGGT1_chrVIIb	3984968	3993377	+	8410	1.27776	4.56962	7.65002	1.11199e-05	0.000373302	3.22831	4.18472	3.87692	3.739	5.48627	5.0365	5.0943
Metabolism	adenylate and guanylate cyclase catalytic domain-containing protein	TGGT1_289170	TGGT1_chrIX	2845326	2851695	+	6370	1.28013	4.97138	7.07467	2.27192e-05	0.000687924	2.39948	4.44915	4.34459	4.21697	5.94159	5.65253	5.22346
Hypothetical	hypothetical protein	TGGT1_293720	TGGT1_chrIa	510352	511960	+	1609	1.29014	4.76256	6.78253	3.31579e-05	0.00096158	2.03386	4.45378	3.95474	3.95066	5.76773	5.22225	5.2262
Hypothetical	hypothetical protein	TGGT1_313380	TGGT1_chrXI	3292372	3294103	+	1732	1.29588	6.63206	4.95139	0.000459326	0.00881135	-0.973696	6.41684	5.60478	5.92869	7.93187	7.00276	6.90744
Signaling	PAN domain-containing protein	TGGT1_232400	TGGT1_chrVIII	2068906	2070147	-	1242	1.30539	3.70238	6.09509	8.42805e-05	0.00214239	1.24513	3.15369	3.20393	2.81203	4.76195	4.1929	4.08979
Signaling	PAN domain-containing protein	TGGT1_235183	TGGT1_chrX	4586189	4612637	+	26449	1.30561	4.6298	10.4963	5.33195e-07	2.5335e-05	6.44601	3.85369	4.0545	4.02198	5.15655	5.35769	5.33439
Gene expression	AP2 domain transcription factor AP2X-10	TGGT1_215340	TGGT1_chrX	6800044	6803754	-	3711	1.31679	2.82907	7.01858	2.44097e-05	0.000731937	2.71479	2.06551	2.4436	2.02466	3.42587	3.62432	3.39048
Hypothetical	hypothetical protein	TGGT1_251430	TGGT1_chrXII	5306995	5309132	+	2138	1.3185	3.82694	7.50965	1.31904e-05	0.000431094	3.18207	2.94548	3.08313	3.45959	4.71138	4.40869	4.35333
Signaling	putative transmembrane protein	TGGT1_408770	TGGT1_chrXII	6280836	6281306	-	471	1.33804	4.78192	5.73187	0.000141561	0.00327499	0.492757	4.20136	4.17171	3.9895	5.90306	5.52402	4.90187
Trafficking	microtubule associated protein SPM2	TGGT1_286590	TGGT1_chrV	1625039	1626577	+	1539	1.37814	5.00987	5.60222	0.000171106	0.00385737	0.254208	4.85544	3.97525	4.13519	6.17595	5.42654	5.49083
Hypothetical	hypothetical protein	TGGT1_215970	TGGT1_chrXI	6415909	6416397	+	489	1.43971	8.29697	9.12707	2.09384e-06	8.98169e-05	4.82633	7.71155	7.52615	7.4853	9.37743	9.03489	8.64649
Hypothetical	hypothetical protein	TGGT1_230480	TGGT1_chrVIII	808265	808780	+	516	1.45549	3.86538	5.69634	0.000149072	0.00343589	0.617237	3.41387	3.03183	2.98676	5.11566	4.48958	4.15458
Cytoskeleton	Tubulin-tyrosine ligase family protein	TGGT1_318240	TGGT1_chrIV	1401702	1410643	-	8942	1.45847	3.05153	8.72093	3.24235e-06	0.000131763	4.79609	2.31025	2.4038	2.26072	3.6572	3.88028	3.79694
Gene expression	zinc finger, C3HC4 type (RING finger) domain-containing protein	TGGT1_233920	TGGT1_chrVIII	2890176	2892773	-	2598	1.46683	6.35642	8.1105	6.4495e-06	0.000237134	3.58468	6.08134	5.6416	5.16094	7.17688	6.99586	7.08186
Hypothetical	hypothetical protein	TGGT1_269310	TGGT1_chrVIII	5908333	5912840	-	4508	1.52914	4.01499	6.28612	6.46284e-05	0.00169674	1.47404	2.46532	3.65756	3.61673	4.68367	4.85691	4.80979
Invasion	SAG-related sequence SRS54	TGGT1_315740	TGGT1_chrXI	4886190	4887359	+	1170	1.5491	4.23869	5.76821	0.000134293	0.0031303	0.659063	4.05639	2.85126	3.48312	5.41222	4.95339	4.67576
Hypothetical	hypothetical protein	TGGT1_255450	TGGT1_chrVIIb	4723734	4728848	+	5115	1.54984	4.46061	4.87034	0.000521623	0.0096469	-0.811865	4.23947	3.22692	3.58809	5.91652	4.85691	4.93578
Hypothetical	hypothetical protein	TGGT1_257670	TGGT1_chrVIIb	3848232	3859531	-	11300	1.58197	3.18338	7.18317	1.97959e-05	0.000608356	2.88002	2.70208	2.69514	1.81821	3.90531	4.01555	3.96399
Hypothetical	hypothetical protein	TGGT1_408250	TGGT1_chrVIII	6109048	6111539	-	2492	1.62736	5.04149	10.7176	4.33434e-07	2.14186e-05	6.61752	4.21236	3.91281	4.54217	5.90606	5.95533	5.72021
Hypothetical	hypothetical protein	TGGT1_286670	TGGT1_chrV	1585282	1587150	-	1869	1.64595	3.39041	8.75168	3.13505e-06	0.000129102	4.78327	2.58855	2.92341	2.22397	4.18771	4.323	4.0958
Hypothetical	hypothetical protein	TGGT1_294410	TGGT1_chrIa	883258	886535	+	3278	1.65412	2.96266	7.8653	8.59493e-06	0.000294949	3.7965	1.64643	2.38348	2.36569	3.90531	3.70043	3.77463
Hypothetical	hypothetical protein	TGGT1_220340	TGGT1_chrV	204811	212055	+	7245	1.67131	2.8764	7.53179	1.28379e-05	0.000421808	3.39042	2.50161	1.90214	1.74226	3.88111	3.73703	3.49425
invasion	SAG-related sequence SRS30C	TGGT1_273120	TGGT1_chrVIII	3643884	3645008	-	1125	1.70265	4.76114	5.99913	9.6485e-05	0.00238395	0.919623	4.66455	3.26074	3.80271	6.02263	5.4616	5.35458
Hypothetical	hypothetical protein	TGGT1_273980	TGGT1_chrVIII	3133102	3133743	+	642	1.70635	3.10991	7.47754	1.37201e-05	0.000446047	3.283	2.82175	1.95818	2.00312	4.16284	3.90193	3.81162
Hypothetical	dense granule protein GRA11	TGGT1_212410	AAQM03000406	691	2823	-	2133	1.70775	4.18534	9.22539	1.88786e-06	8.15475e-05	5.19115	3.71373	3.12045	3.16216	5.27271	4.85135	4.99165
Hypothetical	hypothetical protein	TGGT1_212770	TGGT1_chrV	456259	461225	-	4967	1.73029	5.7861	4.98863	0.00043339	0.0084184	-0.826608	5.58327	4.49423	4.69099	7.46277	6.25574	6.22962
Metabolism	metallo-beta-lactamase domain-containing protein	TGGT1_203340	TGGT1_chrVIIa	2466054	2469084	+	3031	1.7311	2.9428	7.32404	1.65893e-05	0.000520162	3.11359	2.48358	1.71966	2.02466	4.13241	3.63081	3.66569
Gene expression	putative histone lysine methyltransferase, SET	TGGT1_294610	TGGT1_chrIa	979977	985190	-	5214	1.75706	6.29865	5.16228	0.000331355	0.00682261	-0.591602	6.24015	4.97355	5.05506	7.88321	6.80793	6.83202
Hypothetical	hypothetical protein	TGGT1_318525	TGGT1_chrIV	1192489	1200329	-	7841	1.77805	3.48883	5.6487	0.000159821	0.00362947	0.633316	3.3947	2.36287	2.06678	4.84248	4.1116	4.15458
Invasion	SAG-related sequence SRS30A	TGGT1_273130	TGGT1_chrVIII	3638958	3640118	-	1161	1.78383	3.95226	5.79172	0.000129804	0.00303711	0.761322	3.3947	2.72775	3.06158	5.5042	4.62269	4.40266
Hypothetical	hypothetical protein	TGGT1_297670	TGGT1_chrII	1883129	1887479	+	4351	1.84689	3.82755	7.1016	2.19528e-05	0.000667992	2.66369	2.98448	3.23828	2.52527	4.28774	5.11971	4.80979
Hypothetical	hypothetical protein	TGGT1_219660	TGGT1_chrXII	687294	702774	-	15481	1.85557	4.19435	10.7244	4.30713e-07	2.14186e-05	6.75459	3.22054	3.61462	2.98676	5.30489	5.0316	5.00768
Hypothetical	hypothetical protein	TGGT1_289910	TGGT1_chrIX	3322620	3324452	-	1833	1.92168	4.60927	4.87982	0.000513897	0.00956127	-0.806242	4.59906	3.10812	3.25618	6.30546	5.28951	5.0973
Hypothetical	Toxoplasma gondii family A protein	TGGT1_278390	TGGT1_chrXII	6039146	6040261	-	1116	1.93179	4.76995	12.8964	6.7199e-08	4.56141e-06	8.63576	3.90879	3.76357	3.7455	5.97912	5.67157	5.55114
Hypothetical	hypothetical protein	TGGT1_316635	TGGT1_chrXI	5388077	5399266	-	11190	1.95971	4.41866	12.2166	1.16491e-07	7.49546e-06	8.10263	3.83958	3.30463	3.18146	5.42483	5.33598	5.42551
Hypothetical	hypothetical protein	TGGT1_319380	TGGT1_chrIV	921986	932755	+	10770	1.9836	3.04913	10.5126	5.2504e-07	2.51409e-05	6.70369	1.88494	2.25516	2.02466	4.11695	3.85274	4.16033
Signaling	EGF family domain-containing protein	TGGT1_294330	TGGT1_chrIa	788197	794012	+	5816	2.08384	2.69039	5.81757	0.000125052	0.00297094	1.05796	2.53702	0.916355	1.487	4.22183	3.45886	3.5213
Signaling	3'5'-cyclic nucleotide phosphodiesterase domain-containing protein	TGGT1_318675	TGGT1_chrIV	1095403	1105205	-	9803	2.14105	3.5391	11.7306	1.75529e-07	1.02287e-05	7.78691	2.58855	2.50132	2.31416	4.43213	4.55254	4.84591
Signaling	EGF family domain-containing protein	TGGT1_321800	TGGT1_chrVIIb	4714931	4718962	-	4032	2.35471	3.94902	13.4396	4.40913e-08	3.20414e-06	9.17951	2.86418	2.34196	3.08227	5.11825	5.10578	5.18168
Hypothetical	hypothetical protein	TGGT1_248445	TGGT1_chrXII	3787919	3789812	-	1894	2.36737	3.49859	5.56643	0.000180372	0.00400775	0.53507	3.57584	1.31002	2.06678	5.19141	4.56617	4.28131
Signaling	PAN domain-containing protein	TGGT1_249150	TGGT1_chrXII	4263869	4271532	+	7664	2.41417	3.56493	15.6943	8.90925e-09	8.59882e-07	10.8279	2.28964	2.36287	2.41545	4.84248	4.69889	4.78024
Invasion	SAG-related sequence SRS47C	TGGT1_275370	TGGT1_chrX	7094944	7096601	-	1658	2.46315	2.74852	10.7867	4.06594e-07	2.05863e-05	7.00634	1.74055	1.22121	1.5772	4.24572	3.79605	3.91042
Hypothetical	hypothetical protein	TGGT1_228240	TGGT1_chrX	368360	371801	+	3442	2.59151	2.81216	10.1607	7.35049e-07	3.38836e-05	6.39706	2.01619	1.43375	1.13767	4.16284	4.31091	3.81162
